# Supplementary material for: A global comparison of building decarbonization scenarios by 2050 towards 1.5–2 °C targets
Source: Nat Commun. 2022 Jun 2;13:3077. doi: 10.1038/s41467-022-29890-5 (PMC9163154; doi:10.1038/s41467-022-29890-5)
Supplement: Supplementary file 4 — Author Checklist [file 41467_2022_29890_MOESM4_ESM.xlsx]

## Sheet: fig1
			Source:	Copy of 201021_Carbon_Mitigation_Scenarios_2_data All MS_berakningar1FINAL ALL m2-cap and NewFig4
			commercial EU							residential EU							commercial SA				residential SA				commercial CN				residential CN				commercial US				residential US
			NW			SE				NW			SE
			consumption/capita	area/capita	emissions/capita	consumption/capita	area/capita	emissions/capita		consumption/capita	area/capita	emissions/capita	consumption/capita	area/capita	emissions/capita		consumption/capita	area/capita	emissions/capita		consumption/capita	area/capita	emissions/capita
			1443.71	14.1032	251.549	641.343	6.78662	155.347		7166.1	55.8837	1006.72	2682.01	19.1154	495.326		667.306	10	43.5257		1157.72	20	75.5133		consumption/capita	area/capita	emissions/capita		consumption/capita	area/capita	emissions/capita		consumption/capita	area/capita	emissions/capita		consumption/capita	area/capita	emissions/capita
			2724.73	9.36639	580.188	1123.88	5.46596	435.789		6906.24	41.692	1303.21	1780.85	30.5749	376.628		669.407		43.7506		1168.31		76.3574		1638.42	12.7302	876.834		3121.65	33.8046	1389.73		7438.54	26.18	2162.7		8522.63	61.1228	2374.22
			2473.74	13.5268	576.993	1993.55	7.02011	457.556		5809.7	41.0628	1154.09	5691.58	30.7336	1069.01		668.882		43.7227		1166.78		76.2689		1420.79		698.43		2739.66		1196.38		8047.3		2518.76		9748.49		2819.57
			2367.29	20.6421	537.922	1055.91	6.6336	178.862		7211.53	47.8981	1179.85	2452	19.9497	336.33		667.176		43.5173		1156.8		75.4533		4782.38		707.719		3342.06		1073.97		17795.8		2294.51		9748.49		2583.91
			2156.52	8.08811	633.533	574.928	12.1246	217.213		7477.13	50.3004	1928.61	4546.71	38.2363	1057.47		668.717		43.5279		1156.99		75.3105		1638.42	12.7302	707.719		3121.65	33.8046	1196.38		8047.3	26.18	2294.51	#NUM!	9748.49	61.1228	2583.91
			3832.24	20.1288	785.218	884.376	5.54277	166.99		10142.9	41.1704	1489.69	3424.1	24.1344	402.494		647.542		42.3029		1129.15		73.7658
			2076.31	10.5377	347.701	1929.73	10.9366	328.152		5483.32	28.2292	678.068	5251.58	34.2657	743.365		647.147		42.2508		1129.53		73.7444
			2548.42	9.74579	613.535	1547.69	7.07749	310.955		4673.69	38.2014	1163.9	5285.31	47.4639	736.719		675.291		44.0887		1175.77		76.7641
			1201.57	8.84211	197.255	479.085	6.68156	229.736		3979.6	28.5446	451.672	2091.5	23.9426	697.141		675.29		44.0346		1175.81		76.6727
			6835.64	27.2448	1405.08	1451.18	10.6317	416.855		8564.98	53.8318	1621.34	4930.38	28.9819	1258.76		521.64	2.16741	59.559		1248.7	16.2509	197.034
			2034.92	8.77133	255.716	609.966	9.43746	104.01		5801.65	23.9874	554.691	1354.56	29.4766	158.879		521.64		59.559		1204.64		207.957
			3583.42	14.4997	732.038	646.329	3.05661	135.949		5598.4	32.5247	979.239	2806.08	21.7245	252.854
			2858.62	15.0606	498.95	3182.97	15.2386	663.834		7368.73	56.8705	799.551	3667.31	20.9171	678.947
						1365.52	12.8126	287.42					5633.06	36.1146	633.462
								Median						Median
								36346.2	21844.3	62294.5	10294.6	17505		3026.8	2114.51	4803	90	3835.5		3.23	165.445	1174	1035	33.1
								gdp/capita						hdd						cdd
								EU North and West	EU South and East	USA	South America	China		EU North and West	EU South and East	USA	South America	China		EU North and West	EU South and East	USA	South America	China
								38630.3	13229.8	77546.5	8338.76	17505		3279.5	2152.56	6534	0	2936.68		40.16	163.85	535	224	0
								35067.6	17743	78484.8	12250.4			2532.36	693.06	5749	180	2209.02		39.72	754	782	1846	57.5
								36346.2	26544.9	61785.7				2800.81	2998.07	6430		1410.84		46.05	40.21	831		33.1
								34178.8	27411.7	62359.6				3026.8	1670.72	7068		1085.26		2.19	247.65	955		181.8
								20770.2	22419.2	59016				3883.05	1448.99	2384		2454.74		1.33	373.09	2507		25.9
								34642.7	16878.3	49946.8				5482.97	2076.47	3180		1203.73		0.96	191.6	1883		81.8
								30553.9	18028	62229.4				2246.95	2381.22	2145		1903.46		87.94	149.79	2754		1.5
								37535.9	27449.6	57194.9				2706.58	1813.91	5303		1376.49		0	305.83	1393		0
								18870.2	24552.9	78580.6				3391.36	515.23	3539		1220.36		11.54	756.22	845		0
								69776.2	19985.5	65768.8				2753.6	2951.82	4303		1538.05		59.42	48.99	1500		0
								16223.1	21269.3					3622.92	1109.07			1189.73		3.23	167.04			1.8
								38888.3	12090.6					2514.41	2568.23			4115.5		39.67	123.62			52.3
								37247	23172.7					5119.61	2899.05			3219.5		0.98	65.09			0.6
								58609.2	26760.2				no	5447.85	2600.72			3208.1	no	0	72.66			7.2
								41962					uk	3020				4230.7	uk	0				5.3
																		5216.5						192.4
																		2937.3						3
																		3850.4						174.8
																		5772.1						8.7
																		4070.7						54.6
																		7973.4						111.5
																		5572.5						328.5
																		4913.4						145.6
																		4300.1						207.3
																		5375.4						68.3
																		5069.1						54.8
																		3596						0
																		5170.2						121.8
																		2700.3						57.3
																		4467.4						24.1
																		4331.3						0.4
																		2914.7						43
																		4353						110.8
																		3093.9						37.1
																		3119.3						111.7
																		3938.7						120.9
																		3170.3						47.2
																		5638.8						0
																		2995.4						94.9
																		2845.6						0
																		3290.7						4.9
																		6303.7						792.1
																		4910.9						124.5
																		3117.4						0
																		2906.3						5.3
																		4498.8						214
																		3805.1						5.7
																		4302						31
																		5259.4						0
																		3312.1						25
																		7670.9						0
																		4780.4
																		2884.7
																		4429.8
																		5096.1
																		3979.6
																		4360.6
																		3820.6
																		3616.1
																		5095.4
																		2866.2
																		5201.4
		CHINA
		Reference	https://www.nature.com/articles/srep33384
			Change of HDD (°C)	Average HDD (°C)	Change rate of HDD (%)
		Heilongjiang	−270.95	2936.68	9.28
		Jilin	−231.00	2209.02	10.58
		Liaoning	−160.21	1410.84	11.91
		Hebei	−182.97	1085.26	19.77
		Inner Mongolia	−247.02	2454.74	10.94
		Shanxi	−157.64	1203.73	15.49
		Qinghai	−203.54	1903.46	11.76
		Gansu	−189.04	1376.49	13.9
		Ningxia	−200.73	1220.36	16.65
		Xinjiang	−184.31	1538.05	13.14
		Tibet	−160.47	1189.73	14.09
		Refence	https://link.springer.com/article/10.1007/s00704-008-0078-5
		Station no.	Station name	Latitude (°N)	Longitude (°E)	Elevation (m)	Data period	Annual HDD Mean	(Std)	Annual CDD Mean	(Std)
		1	Aheqi	40.93	78.45	1984.9	1957.1.1–2004.12.31	4115.5	-207.4	0	0
		2	Akesu	41.17	80.23	1103.8	1953.6.1–2004.12.31	3219.5	-191.9	57.5	-22.9
		3	Alaer	40.55	81.27	1012.2	1958.12.1–2004.12.31	3208.1	-145	33.1	-15.7
		4	Alashankou	45.18	82.57	336.1	1956.7.1–2004.12.31	4230.7	-281.3	181.8	-52.9
		5	Aletai	47.73	88.08	735.3	1954.1.1–2004.12.31	5216.5	-365.4	25.9	-18.8
		6	Bachu	39.8	78.57	1116.5	1953.3.1–2004.12.31	2937.3	-165.8	81.8	-34.2
		7	Baicheng	41.78	81.9	1229.2	1958.10.1–2004.12.31	3850.4	-234.3	1.5	-2.2
		8	Balikun	43.6	93.05	1677.2	1956.12.1–2004.12.31	5772.1	-355.8	0	0
		9	Baluntai	42.73	86.3	1739	1957.11.1–2004.12.31	4070.7	-231.5	0	0
		10	Bayinbuluke	43.03	84.15	2458	1957.11.1–2004.12.31	7973.4	-380	0	0
		11	Beitashan	45.37	90.53	1653.7	1957–10.1–2004.12.31	5572.5	-271.7	1.8	-3
		12	Caijiahu	44.2	87.53	440.5	1958.10.1–2004.12.31	4913.4	-275	52.3	-24.2
		13	Dabancheng	43.35	88.32	1103.5	1956.4.1–2004.12.31	4300.1	-203.2	0.6	-1
		14	Fuhai	47.12	87.47	500.9	1957.11.1–2004.12.31	5375.4	-357.5	7.2	-6.4
		15	Habahe	48.05	86.4	532.6	1957.11.1–2004.12.31	5069.1	-412.6	5.3	-6.1
		16	Hami	42.82	93.52	737.2	1951.1.1–2004.12.31	3596	-186.5	192.4	-49.3
		17	Hebukesaier	46.78	85.72	1291.6	1953.7.1–2004.12.31	5170.2	-292	3	3.8
		18	Hetian	37.13	79.93	1375	1953.2.1–2004.12.31	2700.3	-196.2	174.8	-46.8
		19	Hongliuhe	41.53	94.67	1573.8	1952.7.1–2004.12.31	4467.4	-227.3	8.7	-10.5
		20	Jinghe	44.62	82.9	320.1	1953.1.1–2004.12.31	4331.3	-277.4	54.6	-28.2
		21	Kashi	39.47	75.98	1289.4	1951.2.1–2004.12.31	2914.7	-207.8	111.5	-41.8
		22	Kelamayi	45.62	84.85	449.5	1956.12.1–2004.12.31	4353	-317.1	328.5	-69.1
		23	Kuche	41.72	82.97	1081.9	1951.1.1–2004.12.31	3093.9	-154.6	145.6	-38.6
		24	Kuerle	41.75	86.13	931.5	1958.7.1–2004.12.31	3119.3	-167.4	207.3	-45.4
		25	Kumishi	42.23	88.22	922.4	1958.11.1–2004.12.31	3938.7	-196.6	68.3	-27.2
		26	Luntai	41.78	84.25	976.1	1958.10.1–2004.12.31	3170.3	-200.8	54.8	-34.5
		27	Mangai	38.25	90.85	2944.8	1958.9.1–2004.12.31	5638.8	-465.2	0	0
		28	Minfeng	37.07	82.72	1409.5	1956.12.1–2004.12.31	2995.4	-196.4	121.8	-46.6
		29	Pishan	37.62	78.28	1375.4	1959.1.1–2004.12.31	2845.6	-175.4	57.3	-26.5
		30	Qiemo	38.15	85.55	1247.2	1953.5.1–2004.12.31	3290.7	-168.8	24.1	-16.2
		31	Qinghe	46.67	90.38	1218.2	1957.10.1–2004.12.31	6303.7	-434.8	0.4	-1.3
		32	Qitai	44.02	89.57	793.5	1951.4.1–2004.12.31	4910.9	-258.7	43	-23
		33	Ruoqiang	39.03	88.17	887.7	1953.3.1–2004.12.31	3117.4	-154.7	110.8	-30.3
		34	Shache	38.43	77.27	1231.2	1953.7.1–2004.12.31	2906.3	-171.9	37.1	-16.8
		35	Shihezi	44.32	86.05	442.9	1952.9.1–2004.12.31	4498.8	-277.3	111.7	-39
		36	Shisanjianfang	43.22	91.73	721.4	1952.7.1–2004.12.31	3805.1	-296.7	120.9	-87.5
		37	Tacheng	46.73	83	534.9	1953.6.1–2004.12.31	4302	-364.1	47.2	-28.5
		38	Tasgkuergan	37.77	75.23	3090.1	1957.1.1–2004.12.31	5259.4	-317.4	0	0
		39	Tieganlike	40.63	87.7	846	1957.1.1–2004.12.31	3312.1	-160.2	94.9	-35.8
		40	Tuergate	40.52	75.4	3504.4	1958.10.1–2004.12.31	7670.9	-231.1	0	0
		41	Tuoli	45.93	83.6	1077.8	1956.10.1–2004.12.31	4780.4	-394	4.9	-4.7
		42	Turpan	42.93	89.2	34.5	1951.7.1–2004.12.31	2884.7	-243.2	792.1	-84.2
		43	Urumqi	43.78	87.65	935	1951.1.1–2004.12.31	4429.8	-274.8	124.5	-71.5
		44	Wenquan	44.97	81.02	1357.8	1957.12.1–2004.12.31	5096.1	-247.9	0	0
		45	Wuqia	39.72	75.25	2175.7	1955.11.1–2004.12.31	3979.6	-262.2	5.3	-7.2
		46	Wusu	44.43	84.67	478.7	1953.3.1–2004.12.31	4360.6	-298.8	214	-56
		47	Yanqi	42.08	86.57	1055.3	1951.5.1–2004.12.31	3820.6	-194.2	5.7	-5.2
		48	Yining	43.95	81.33	662.5	1951.8.1–2004.12.31	3616.1	-292.1	31	-18
		49	Yiwu	43.27	94.7	1728.6	1958.11.1–2004.12.31	5095.4	-230.8	0	0
		50	Yutian	36.85	81.65	1422	1955.11.1–2004.12.31	2866.2	-164.8	25	-14
		51	Zhaosu	43.15	81.13	1815	1954.3.1–2004.12.31	5201.4	-251.7	0	0
Region
NW
NW
SE	COMMERCIAL EU
SE	Country	Euacro	Consumption [EJ]	Population [million]	GDP [billion $]	HDD	CDD	Area [billion m2]	CO2 [Mt]		consumption/capita	area/capita	emissions/capita
SE	AUT	AT	0.044531	8.568	330.984	3279.5	40.16	0.120836	2.15527		1443.71	14.1032	251.549
NW	BEL	BE	0.108125	11.023	386.55	2532.36	39.72	0.103246	6.39542		2724.73	9.36639	580.188
NW	BGR	BG	0.016776	7.266	96.128	2152.56	163.85	0.0493116	1.12875		641.343	6.78662	155.347
SE	CYP	CY	0.004754	1.175	20.848	693.06	754	0.0064225	0.512052		1123.88	5.46596	435.789
NW	CZE	CZ	0.077337	10.776	286.048	2998.07	40.21	0.0756487	4.93063		1993.55	7.02011	457.556
NW	DEU	DE	0.732723	82.278	2990.49	2800.81	46.05	1.11296	47.4738		2473.74	13.5268	576.993
NW	DNK	DK	0.048483	5.689	194.443	3026.8	2.19	0.117433	3.06024		2367.29	20.6421	537.922
SE	ESP	ES	0.181952	47.866	1312.09	1670.72	247.65	0.317524	8.5614		1055.91	6.6336	178.862
SE	EST	EE	0.010372	1.336	27.749	3883.05	1.33	0.0108057	0.8464		2156.52	8.08811	633.533
SE	FIN	FI	0.075906	5.502	190.604	5482.97	0.96	0.110749	4.32027		3832.24	20.1288	785.218
NW	FRA	FR	0.501225	67.056	2048.82	2246.95	87.94	0.706613	23.3155		2076.31	10.5377	347.701
SE	GRC	EL	0.023742	11.471	257.171	1448.99	373.09	0.139081	2.49165		574.928	12.1246	217.213
NW	HRV	HR	0.013913	4.37	73.758	2076.47	191.6	0.0242219	0.729748		884.376	5.54277	166.99
NW	HUN	HU	0.068574	9.871	177.954	2381.22	149.79	0.107955	3.23919		1929.73	10.9366	328.152
NW	IRL	IE	0.043789	4.773	179.159	2706.58	0	0.0465167	2.9284		2548.42	9.74579	613.535
SE	ITA	IT	0.34312	61.583	1690.43	1813.91	305.83	0.435853	19.1496		1547.69	7.07749	310.955
NW	LTU	LT	0.014067	3.252	61.366	3391.36	11.54	0.0287545	0.641473		1201.57	8.84211	197.255
SE	LUX	LU	0.013633	0.554	38.656	2753.6	59.42	0.0150936	0.778414		6835.64	27.2448	1405.08
SE	LVA	LV	0.015992	2.183	35.415	3622.92	3.23	0.0191478	0.558228		2034.92	8.77133	255.716
SE	MLT	MT	0.000733	0.425	10.435	515.23	756.22	0.00283966	0.097638		479.085	6.68156	229.736
SE	NLD	NL	0.218802	16.961	659.584	2514.41	39.67	0.24593	12.4161		3583.42	14.4997	732.038
SE	POL	PL	0.200862	38.448	768.404	2951.82	48.99	0.408769	16.0272		1451.18	10.6317	416.855
NW	PRT	PT	0.023755	10.818	230.091	1109.07	167.04	0.102094	1.12518		609.966	9.43746	104.01
NW	ROU	RO	0.049144	21.121	255.365	2568.23	123.62	0.0645586	2.87138		646.329	3.05661	135.949
NW	SVK	SK	0.06355	5.546	128.516	2899.05	65.09	0.0845135	3.68162		3182.97	15.2386	663.834
	SVN	SI	0.010166	2.068	55.34	2600.72	72.66	0.0264965	0.594385		1365.52	12.8126	287.42
	SWE	SE	0.10078	9.793	364.76	5119.61	0.98	0.147488	4.88621		2858.62	15.0606	498.95
Region	NOR	NO		5.16	257.766	3697	0
NW	GBR	UK	0.425618					0.817359	25.6395
NW
SE	RESIDENTIAL EU
SE	Country	Euacro	Consumption [EJ]	Population [million]	GDP [billion $]	HDD	CDD	Area [billion m2]	CO2 [Mt]
SE	AUT	AT	0.221037	8.568	330.984	3279.5	40.16	0.478811	8.62554		7166.1	55.8837	1006.72
NW	BEL	BE	0.274059	11.023	386.55	2532.36	39.72	0.459571	14.3653		6906.24	41.692	1303.21
NW	BGR	BG	0.070155	7.266	96.128	2152.56	163.85	0.138893	3.59904		2682.01	19.1154	495.326
SE	CYP	CY	0.007533	1.175	20.848	693.06	754	0.0359256	0.442538		1780.85	30.5749	376.628
NW	CZE	CZ	0.220797	10.776	286.048	2998.07	40.21	0.331185	11.5196		5691.58	30.7336	1069.01
NW	DEU	DE	1.72084	82.278	2990.49	2800.81	46.05	3.37856	94.9566		5809.7	41.0628	1154.09
NW	DNK	DK	0.147695	5.689	194.443	3026.8	2.19	0.272492	6.71216		7211.53	47.8981	1179.85
SE	ESP	ES	0.422523	47.866	1312.09	1670.72	247.65	0.954912	16.0988		2452	19.9497	336.33
SE	EST	EE	0.035962	1.336	27.749	3883.05	1.33	0.0672014	2.57662		7477.13	50.3004	1928.61
SE	FIN	FI	0.200902	5.502	190.604	5482.97	0.96	0.22652	8.19629		10142.9	41.1704	1489.69
NW	FRA	FR	1.32368	67.056	2048.82	2246.95	87.94	1.89294	45.4686		5483.32	28.2292	678.068
SE	GRC	EL	0.187759	11.471	257.171	1448.99	373.09	0.438609	12.1302		4546.71	38.2363	1057.47
NW	HRV	HR	0.053868	4.37	73.758	2076.47	191.6	0.105467	1.7589		3424.1	24.1344	402.494
NW	HUN	HU	0.186618	9.871	177.954	2381.22	149.79	0.338237	7.33776		5251.58	34.2657	743.365
NW	IRL	IE	0.080307	4.773	179.159	2706.58	0	0.182335	5.55529		4673.69	38.2014	1163.9
SE	ITA	IT	1.17175	61.583	1690.43	1813.91	305.83	2.92297	45.3693		5285.31	47.4639	736.719
NW	LTU	LT	0.04659	3.252	61.366	3391.36	11.54	0.0928271	1.46884		3979.6	28.5446	451.672
SE	LUX	LU	0.017082	0.554	38.656	2753.6	59.42	0.0298228	0.89822		8564.98	53.8318	1621.34
SE	LVA	LV	0.045594	2.183	35.415	3622.92	3.23	0.0523646	1.21089		5801.65	23.9874	554.691
SE	MLT	MT	0.0032	0.425	10.435	515.23	756.22	0.0101756	0.296285		2091.5	23.9426	697.141
SE	NLD	NL	0.341836	16.961	659.584	2514.41	39.67	0.551652	16.6089		5598.4	32.5247	979.239
SE	POL	PL	0.682428	38.448	768.404	2951.82	48.99	1.11429	48.3969		4930.38	28.9819	1258.76
NW	PRT	PT	0.052753	10.818	230.091	1109.07	167.04	0.318878	1.71875		1354.56	29.4766	158.879
NW	ROU	RO	0.213362	21.121	255.365	2568.23	123.62	0.458843	5.34052		2806.08	21.7245	252.854
NW	SVK	SK	0.07322	5.546	128.516	2899.05	65.09	0.116006	3.76544		3667.31	20.9171	678.947
	SVN	SI	0.041937	2.068	55.34	2600.72	72.66	0.0746851	1.31		5633.06	36.1146	633.462
	SWE	SE	0.259783	9.793	364.76	5119.61	0.98	0.556933	7.83		7368.73	56.8705	799.551
	NOR	NO		5.16	257.766	3697	0		12.7136
	GBR	UK	1.24893					2.51762	69.7562

## Sheet: fig2
Region	All values as % of Year 2020	Sta	Variable	Scenario	Sector	Headings for Fig	2020	2025	2030	2035	2040	2045	2050		Region	All values as % of Year 2020	Sta	Variable	Scenario	Sector	Headings for Fig	2020	2025	2030	2035	2040	2045	2050
Europe	NW	Minimum	Energy |	Baseline	Commercial buildings	EU-NW-C-RS min									Europe	NW	Minimum	Emissions I	Baseline	Commercial buildings	EU-NW-C-RS min
Europe	NW	Q1	Energy |	Baseline	Commercial buildings	EU-NW-C-RS Q1									Europe	NW	Q1	Emissions I	Baseline	Commercial buildings	EU-NW-C-RS Q1
Europe	NW	Median	Energy |	Baseline	Commercial buildings	EU-NW-C-RS med									Europe	NW	Median	Emissions I	Baseline	Commercial buildings	EU-NW-C-RS med
Europe	NW	Q3	Energy |	Baseline	Commercial buildings	EU-NW-C-RS Q3									Europe	NW	Q3	Emissions I	Baseline	Commercial buildings	EU-NW-C-RS Q3
Europe	NW	Maximum	Energy |	Baseline	Commercial buildings	EU-NW-C-RS max									Europe	NW	Maximum	Emissions I	Baseline	Commercial buildings	EU-NW-C-RS max
Europe	NW	Mean	Energy |	Baseline	Commercial buildings	EU-NW-RS	1	0.968287	0.939635	0.918282	0.887572	0.857413	0.830661		Europe	NW	Mean	Emissions I	Baseline	Commercial buildings	EU-NW-C-RS	1	0.924854	0.852944	0.769361	0.692189	0.631339	0.581566
Europe	NW	Minimum	Energy |	All scenarios	Commercial buildings	EU-NW-C-ADS min	1	0.838419	0.716438	0.600103	0.540173	0.471317	0.402404		Europe	NW	Minimum	Emissions I	All scenarios	Commercial buildings	EU-NW-C-ADS min	1	0.678832	0.375275	0.2659	0.138525	0.0838012	0.00764527
Europe	NW	Q1	Energy |	All scenarios	Commercial buildings	EU-NW-C-ADS Q1	1	0.930023	0.864902	0.822955	0.784747	0.718007	0.655322		Europe	NW	Q1	Emissions I	All scenarios	Commercial buildings	EU-NW-C-ADS Q1	1	0.823698	0.661794	0.472569	0.296357	0.166024	0.078654
Europe	NW	Median	Energy |	All scenarios	Commercial buildings	EU-NW-C-ADS med									Europe	NW	Median	Emissions I	All scenarios	Commercial buildings	EU-NW-C-ADS med
Europe	NW	Q3	Energy |	All scenarios	Commercial buildings	EU-NW-C-ADS Q3	1	0.979689	0.962644	0.958245	0.931407	0.903138	0.880842		Europe	NW	Q3	Emissions I	All scenarios	Commercial buildings	EU-NW-C-ADS Q3	1	0.910539	0.814928	0.672948	0.557263	0.462994	0.365408
Europe	NW	Maximum	Energy |	All scenarios	Commercial buildings	EU-NW-C-ADS max	1	1.07654	1.16277	1.25475	1.25222	1.24389	1.22844		Europe	NW	Maximum	Emissions I	All scenarios	Commercial buildings	EU-NW-C-ADS max	1	1.0166	1.02917	1.03307	1.02927	0.985842	0.940535
Europe	NW	Mean	Energy |	All scenarios	Commercial buildings	EU-NW-ADS	1	0.956168	0.92669	0.909013	0.877135	0.834087	0.791751		Europe	NW	Mean	Emissions I	All scenarios	Commercial buildings	EU-NW-C-ADS	1	0.857416	0.720292	0.611121	0.505355	0.424665	0.34806
							2020	2025	2030	2035	2040	2045	2050									2020	2025	2030	2035	2040	2045	2050
Europe	NW	Minimum	Energy |	Baseline	Residential buildings	EU-NW-R-RS min									Europe	NW	Minimum	Emissions I	Baseline	Residential buildings	EU-NW-R-RS min
Europe	NW	Q1	Energy |	Baseline	Residential buildings	EU-NW-R-RS Q1									Europe	NW	Q1	Emissions I	Baseline	Residential buildings	EU-NW-R-RS Q1
Europe	NW	Median	Energy |	Baseline	Residential buildings	EU-NW-R-RS med									Europe	NW	Median	Emissions I	Baseline	Residential buildings	EU-NW-R-RS med
Europe	NW	Q3	Energy |	Baseline	Residential buildings	EU-NW-R-RS Q3									Europe	NW	Q3	Emissions I	Baseline	Residential buildings	EU-NW-R-RS Q3
Europe	NW	Maximum	Energy |	Baseline	Residential buildings	EU-NW-R-RS max									Europe	NW	Maximum	Emissions I	Baseline	Residential buildings	EU-NW-R-RS max
Europe	NW	Mean	Energy |	Baseline	Residential buildings	RS	1	0.957925	0.913455	0.88024	0.84927	0.819136	0.790391		Europe	NW	Mean	Emissions I	Baseline	Residential buildings	EU-NW-R-RS	1	0.909032	0.824938	0.740353	0.668795	0.613094	0.565616
Europe	NW	Minimum	Energy |	All scenarios	Residential buildings	EU-NW-R-ADS min	1	0.858067	0.717032	0.575998	0.434963	0.293928	0.152893		Europe	NW	Minimum	Emissions I	All scenarios	Residential buildings	EU-NW-R-ADS min	1	0.514403	0.20184	0.138091	0.0831375	0.042695	0.00592057
Europe	NW	Q1	Energy |	All scenarios	Residential buildings	EU-NW-R-ADS Q1	1	0.922978	0.846367	0.789537	0.736823	0.680018	0.624766		Europe	NW	Q1	Emissions I	All scenarios	Residential buildings	EU-NW-R-ADS Q1	1	0.826839	0.663346	0.484341	0.324511	0.187173	0.0928238
Europe	NW	Median	Energy |	All scenarios	Residential buildings	EU-NW-R-ADS med									Europe	NW	Median	Emissions I	All scenarios	Residential buildings	EU-NW-R-ADS med
Europe	NW	Q3	Energy |	All scenarios	Residential buildings	EU-NW-R-ADS Q3	1	0.954771	0.909547	0.881398	0.847166	0.819616	0.786256		Europe	NW	Q3	Emissions I	All scenarios	Residential buildings	EU-NW-R-ADS Q3	1	0.898888	0.802878	0.662619	0.56687	0.482649	0.411272
Europe	NW	Maximum	Energy |	All scenarios	Residential buildings	EU-NW-R-ADS max	1	1	1	1	1	1	1		Europe	NW	Maximum	Emissions I	All scenarios	Residential buildings	EU-NW-R-ADS max	1	1.01557	1.0201	1.01456	1.00332	1	1.00211
Europe	NW	Mean	Energy |	All scenarios	Residential buildings	DS	1	0.933954	0.868237	0.811733	0.754738	0.69839	0.640979		Europe	NW	Mean	Emissions I	All scenarios	Residential buildings	EU-NW-R-ADS	1	0.813924	0.67204	0.574904	0.49446	0.428129	0.378032
							2020	2025	2030	2035	2040	2045	2050									2020	2025	2030	2035	2040	2045	2050
Europe	SE	Minimum	Energy |	Baseline	Commercial buildings	EU-SE-C-RS min									Europe	SE	Minimum	Emissions I	Baseline	Commercial buildings	EU-SE-C-RS min
Europe	SE	Q1	Energy |	Baseline	Commercial buildings	EU-SE-C-RS Q1									Europe	SE	Q1	Emissions I	Baseline	Commercial buildings	EU-SE-C-RS Q1
Europe	SE	Median	Energy |	Baseline	Commercial buildings	EU-SE-C-RS med									Europe	SE	Median	Emissions I	Baseline	Commercial buildings	EU-SE-C-RS med
Europe	SE	Q3	Energy |	Baseline	Commercial buildings	EU-SE-C-RS Q3									Europe	SE	Q3	Emissions I	Baseline	Commercial buildings	EU-SE-C-RS Q3
Europe	SE	Maximum	Energy |	Baseline	Commercial buildings	EU-SE-C-RS max									Europe	SE	Maximum	Emissions I	Baseline	Commercial buildings	EU-SE-C-RS max
Europe	SE	Mean	Energy |	Baseline	Commercial buildings	EU-SE-C-RS	1	0.988993	0.97495	0.975669	0.963131	0.946578	0.92562		Europe	SE	Mean	Emissions I	Baseline	Commercial buildings	EU-SE-C-RS	1	0.897181	0.795247	0.723138	0.658918	0.613728	0.579742
Europe	SE	Minimum	Energy |	All scenarios	Commercial buildings	EU-SE-C-ADS min	1	0.914214	0.827434	0.742641	0.656855	0.571069	0.485283		Europe	SE	Minimum	Emissions I	All scenarios	Commercial buildings	EU-SE-C-ADS min	1	0.647882	0.303432	0.186419	0.0846642	0.0437953	0.0224219
Europe	SE	Q1	Energy |	All scenarios	Commercial buildings	EU-SE-C-ADS Q1	1	0.943486	0.889296	0.852812	0.820385	0.785364	0.758371		Europe	SE	Q1	Emissions I	All scenarios	Commercial buildings	EU-SE-C-ADS Q1	1	0.75943	0.522694	0.373534	0.210453	0.115009	0.0504482
Europe	SE	Median	Energy |	All scenarios	Commercial buildings	EU-SE-C-ADS med									Europe	SE	Median	Emissions I	All scenarios	Commercial buildings	EU-SE-C-ADS med
Europe	SE	Q3	Energy |	All scenarios	Commercial buildings	EU-SE-C-ADS Q3	1	1.02503	1.04684	1.07997	1.08487	1.06129	1.05222		Europe	SE	Q3	Emissions I	All scenarios	Commercial buildings	EU-SE-C-ADS Q3	1	0.86629	0.717556	0.558463	0.477163	0.406521	0.329322
Europe	SE	Maximum	Energy |	All scenarios	Commercial buildings	EU-SE-C-ADS max	1	1.08753	1.19071	1.30455	1.33039	1.33184	1.3143		Europe	SE	Maximum	Emissions I	All scenarios	Commercial buildings	EU-SE-C-ADS max	1	1.01069	0.983722	0.89177	0.857089	0.855136	0.85724
Europe	SE	Mean	Energy |	All scenarios	Commercial buildings	EU-SE-C-ADS	1	0.992566	0.98857	0.994993	0.973127	0.937391	0.902543		Europe	SE	Mean	Emissions I	All scenarios	Commercial buildings	EU-SE-C-ADS	1	0.821072	0.631851	0.502546	0.407342	0.355115	0.314858
Europe	SE	Minimum	Energy |	Baseline	Residential buildings	EU-SE-R-RS min									Europe	SE	Minimum	Emissions I	Baseline	Residential buildings	EU-SE-R-RS min
Europe	SE	Q1	Energy |	Baseline	Residential buildings	EU-SE-R-RS Q1									Europe	SE	Q1	Emissions I	Baseline	Residential buildings	EU-SE-R-RS Q1
Europe	SE	Median	Energy |	Baseline	Residential buildings	EU-SE-R-RS med									Europe	SE	Median	Emissions I	Baseline	Residential buildings	EU-SE-R-RS med
Europe	SE	Q3	Energy |	Baseline	Residential buildings	EU-SE-R-RS Q3									Europe	SE	Q3	Emissions I	Baseline	Residential buildings	EU-SE-R-RS Q3
Europe	SE	Maximum	Energy |	Baseline	Residential buildings	EU-SE-R-RS max									Europe	SE	Maximum	Emissions I	Baseline	Residential buildings	EU-SE-R-RS max
Europe	SE	Mean	Energy |	Baseline	Residential buildings	RS	1	0.958208	0.915073	0.889038	0.866021	0.841493	0.815777		Europe	SE	Mean	Emissions I	Baseline	Commercial buildings	EU-SE-R-RS	1	0.889443	0.779932	0.700758	0.642121	0.596389	0.556324
Europe	SE	Minimum	Energy |	All scenarios	Residential buildings	EU-SE-R-ADS min	1	0.849718	0.721009	0.592299	0.46359	0.334883	0.206174		Europe	SE	Minimum	Emissions I	All scenarios	Residential buildings	EU-SE-R-ADS min	0.99774	0.629463	0.323873	0.189905	0.100591	0.0496725	0.0285548
Europe	SE	Q1	Energy |	All scenarios	Residential buildings	EU-SE-R-ADS Q1	1	0.929623	0.859979	0.814611	0.764519	0.711441	0.653975		Europe	SE	Q1	Emissions I	All scenarios	Residential buildings	EU-SE-R-ADS Q1	1	0.781047	0.578292	0.415777	0.252642	0.156777	0.0810508
Europe	SE	Median	Energy |	All scenarios	Residential buildings	EU-SE-R-ADS med									Europe	SE	Median	Emissions I	All scenarios	Residential buildings	EU-SE-R-ADS med
Europe	SE	Q3	Energy |	All scenarios	Residential buildings	EU-SE-R-ADS Q3	1	0.966674	0.929472	0.914343	0.895971	0.872968	0.848294		Europe	SE	Q3	Emissions I	All scenarios	Residential buildings	EU-SE-R-ADS Q3	1	0.858405	0.72047	0.570966	0.431266	0.376607	0.355545
Europe	SE	Maximum	Energy |	All scenarios	Residential buildings	EU-SE-R-ADS max	1	0.996108	0.984208	1.00886	1.03628	1.05741	1.07772		Europe	SE	Maximum	Emissions I	All scenarios	Residential buildings	EU-SE-R-ADS max	1	0.992255	0.984509	0.976764	0.969019	0.961274	0.953528
Europe	SE	Mean	Energy |	All scenarios	Residential buildings	DS	1	0.93553	0.873667	0.832529	0.79009	0.744176	0.696541		Europe	SE	Mean	Emissions I	All scenarios	Residential buildings	EU-SE-R-ADS	0.999435	0.815292	0.651786	0.538353	0.43838	0.386083	0.35467
Region	All values as % of Year 2020	Sta	Variable	Scenario	Sector	Headings for Fig	2020	2025	2030	2035	2040	2045	2050		Region	All values as % of Year 2020	Sta	Variable	Scenario	Sector	Headings for Fig	2020	2025	2030	2035	2040	2045	2050
Northern America	NA	Minimum	Energy |	Baseline	Commercial buildings	NA-US-C-RS min	1	1.00725	1.02073	1.04249	1.07358	1.11295	1.16477		Northern America	NA		Emissions I	Baseline	Commercial buildings	USA-C-CO2-AEO2019-SDS	1	0.759895	0.657177	0.628007	0.612107	0.592274	0.575212
Northern America	NA	Q1	Energy |	Baseline	Commercial buildings	NA-US-C-RS Q1	1	1.00725	1.02073	1.04249	1.07358	1.11295	1.16477		North America	NA	Maximum	Emissions I	Baseline	Commercial buildings
Northern America	NA	Median	Energy |	Baseline	Commercial buildings	NA-US-C-RS med	1	1.00725	1.02073	1.04249	1.07358	1.11295	1.16477		North America	NA	Mean	Emissions I	Baseline	Commercial buildings	NA-US-C-RS	1	0.968653	0.959952	0.946841	0.948391	0.962932	0.986412
Northern America	NA	Q3	Energy |	Baseline	Commercial buildings	NA-US-C-RS Q3	1	1.00725	1.02073	1.04249	1.07358	1.11295	1.16477		Northern America	NA		Emissions I	All scenarios	Commercial buildings	NA-NR-CO2-AEO2019-SDS	1	0.759895	0.657177	0.628007	0.612107	0.592274	0.575212
Northern America	NA	Maximum	Energy |	Baseline	Commercial buildings	NA-US-C-RS max	1	1.00725	1.02073	1.04249	1.07358	1.11295	1.16477		Northern America	NA		Emissions I	All scenarios	Commercial buildings	USA-NR-CO2-AEO2019-Ref	1	0.968653	0.959952	0.946841	0.948391	0.962932	0.986412
Northern America	NA	Mean	Energy |	Baseline	Commercial buildings	NA-US-C-RS	1	1.00725	1.02073	1.04249	1.07358	1.11295	1.16477		Northern America	NA		Emissions I	All scenarios	Commercial buildings	USA-NR-CO2-AEO2019-HR	1	0.792097	0.697501	0.663483	0.636007	0.600811	0.568625
Northern America	NA	Minimum	Energy |	Baseline	Commercial buildings	NA-US-C-RS min	1	0.969731	0.974215	1.00561	1.0583	1.11295	1.16477		North America	NA	Minimum	Emissions I	All scenarios	Commercial buildings	NA-NR-CO2-Sce min	1	0.759895	0.657177	0.628007	0.612107	0.592274	0.568625
Northern America	NA		Energy |	Baseline	Commercial buildings	USA-C-AEO2019-Ref	1	0.969731	0.974215	1.00561	1.0583	1.12556	1.2074		North America	NA	Q1	Emissions I	All scenarios	Commercial buildings	NA-NR-CO2-Sce Q1	1	0.775996	0.677339	0.645745	0.624057	0.596543	0.571918
Northern America	NA		Energy |	All scenarios	Commercial buildings	USA-C-AEO2019-SDS	1	0.969731	0.974215	1.00561	1.0583	1.12556	1.2074		North America	NA	Median	Emissions I	All scenarios	Commercial buildings
Northern America	NA		Energy |	All scenarios	Commercial buildings	NA-US-C-AEO2019-Ref	1	1.00725	1.02073	1.04249	1.07358	1.11295	1.16477		North America	NA	Q3	Emissions I	All scenarios	Commercial buildings	USA-NA-NR-CO2-Sce Q3	1	0.880375	0.828727	0.805162	0.792199	0.781872	0.780812
Northern America	NA		Energy |	All scenarios	Commercial buildings	USA-C-AEO2019-HR	1	1.00725	1.02073	1.04249	1.07358	1.11295	1.16477		North America	NA	Maximum	Emissions I	All scenarios	Commercial buildings	USA-NA-NR-CO2-Sce max	1	0.968653	0.959952	0.946841	0.948391	0.962932	0.986412
Northern America	NA	Median	Energy |	All scenarios	Commercial buildings	NA-US-C-ADS med	1	1.00725	1.02073	1.04249	1.07358	1.11295	1.16477		North America	NA	Mean	Emissions I	All scenarios	Commercial buildings	NA-US-C-ADS	1	0.843652	0.776832	0.752013	0.739037	0.727091	0.719717
Northern America	NA	Q3	Energy |	All scenarios	Commercial buildings	NA-US-C-ADS Q3	1	1.00725	1.02073	1.04249	1.07358	1.11926	1.18608		Northern America	NA		Emissions I	Baseline	Residential buildings	USA-R-CO2-AEO2019-SDS	1	0.698705	0.544972	0.477466	0.419784	0.355184	0.291753
Northern America	NA	Maximum	Energy |	All scenarios	Commercial buildings	NA-US-C-ADS max	1	1.00725	1.02073	1.04249	1.07358	1.12556	1.2074		Northern America	NA		Emissions I	All scenarios	Residential buildings
Northern America	NA	Mean	Energy |	All scenarios	Commercial buildings	NA-US-C-ADS	1	0.994746	1.00522	1.03019	1.06848	1.11716	1.17898		Northern America	NA		Emissions I	All scenarios	Residential buildings	USA-R-CO2-AEO2019-Ref	1	0.941652	0.921422	0.902151	0.894911	0.893739	0.889267
Northern America	NA	Minimum	Energy |	Baseline	Residential buildings	NA-US-R-RS min	1	0.976048	0.969204	0.972626	0.98118	0.992301	1.00342		Northern America	NA		Emissions I	All scenarios	Residential buildings
Northern America	NA	Q1	Energy |	Baseline	Residential buildings	NA-US-R-RS Q1	1	0.976048	0.969204	0.972626	0.98118	0.992301	1.00342		North America	NA	Maximum	Emissions I	Baseline	Residential buildings
Northern America	NA	Median	Energy |	Baseline	Residential buildings	NA-US-R-RS med	1	0.976048	0.969204	0.972626	0.98118	0.992301	1.00342		North America	NA	Mean	Emissions I	Baseline	Residential buildings	NA-UA-R-RS	1	0.941652	0.921422	0.902151	0.894911	0.893739	0.889267
Northern America	NA	Q3	Energy |	Baseline	Residential buildings	NA-US-NA-R-RS Q3	1	0.976048	0.969204	0.972626	0.98118	0.992301	1.00342		North America	NA	Minimum	Emissions I	All scenarios	Residential buildings	USA-R-CO2-Sce min	1	0.698705	0.544972	0.477466	0.419784	0.355184	0.291753
Northern America	NA	Maximum	Energy |	Baseline	Residential buildings	NA-US-R-RS max	1	0.976048	0.969204	0.972626	0.98118	0.992301	1.00342		North America	NA	Q1	Emissions I	All scenarios	Residential buildings	USA-R-CO2-Sce Q1	1	0.740139	0.614243	0.560041	0.513017	0.457248	0.401134
Northern America	NA	Mean	Energy |	Baseline	Residential buildings	RS	1	0.976048	0.969204	0.972626	0.98118	0.992301	1.00342		North America	NA	Median	Emissions I	All scenarios	Residential buildings
Northern America	NA		Energy |	Baseline	Residential buildings	USA-R-AEO2019-SDS	1	0.879648	0.803327	0.77593	0.758317	0.74364	0.73092		North America	NA	Q3	Emissions I	All scenarios	Residential buildings	USA-R-CO2-Sce Q3	1	0.861613	0.802468	0.772384	0.750581	0.726526	0.699891
Northern America	NA		Energy |	All scenarios	Residential buildings	USA-R-AEO2019-SDS	1	0.879648	0.803327	0.77593	0.758317	0.74364	0.73092		North America	NA	Maximum	Emissions I	All scenarios	Residential buildings	USA-R-CO2-Sce max	1	0.941652	0.921422	0.902151	0.894911	0.893739	0.889267
Northern America	NA		Energy |	All scenarios	Residential buildings	USA-R-AEO2019-Ref	1	0.976048	0.969204	0.972626	0.98118	0.992301	1.00342								USA-R-E-AEO2019-SDS	1	0.698705	0.544972	0.477466	0.419784	0.355184	0.291753
Northern America	NA		Energy |	All scenarios	Residential buildings	USA-R-AEO2019-HR	1	0.976048	0.969204	0.972626	0.98118	0.992301	1.00342								USA-R-CO2-AEO2019-Ref	1	0.941652	0.921422	0.902151	0.894911	0.893739	0.889267
Northern America	NA	Minimum	Energy |	All scenarios	Residential buildings	NA-US-R-ADS min	1	0.879648	0.803327	0.77593	0.758317	0.74364	0.73092								USA-R-CO2-AEO2019-HR	1	0.781573	0.683513	0.642616	0.606251	0.559312	0.510515
Northern America	NA	Q1	Energy |	All scenarios	Residential buildings	NA-US-R-ADS Q1	1	0.927848	0.886266	0.874278	0.869749	0.867971	0.867171		North America	NA	Mean	Emissions I	All scenarios	Residential buildings	NA-US-R-ADS	1	0.809149	0.719002	0.676325	0.642748	0.605847	0.567654
Northern America	NA	Median	Energy |	All scenarios	Residential buildings	NA-US-R-ADS med	1	0.976048	0.969204	0.972626	0.98118	0.992301	1.00342
Northern America	NA	Q3	Energy |	All scenarios	Residential buildings	NA-US-R-ADS Q3	1	0.976048	0.969204	0.972626	0.98118	0.992301	1.00342
Northern America	NA	Maximum	Energy |	All scenarios	Residential buildings	NA-US-R-ADS max	1	0.976048	0.969204	0.972626	0.98118	0.992301	1.00342
Northern America	NA	Mean	Energy |	All scenarios	Residential buildings	DS	1	0.943915	0.913912	0.907061	0.906893	0.909414	0.912588
Region	All values as % of Year 2020	Sta	Variable	Scenario	Sector	Headings for Fig	2020	2025	2030	2035	2040	2045	2050		Region	All values as % of Year 2020	Sta	Variable	Scenario	Sector	Headings for Fig	2020	2025	2030	2035	2040	2045	2050
South America	SA	Minimum	Energy |	Baseline	Commercial buildings		1	1.11011	1.22021	1.38921	1.52506	1.66637	1.82126		South America	SA	Minimum	Emissions I	Baseline	Commercial buildings
South America	SA	Q1	Energy |	Baseline	Commercial buildings		1	1.12726	1.2334	1.4079	1.58703	1.79217	2.03693		South America	SA	Q1	Emissions I	Baseline	Commercial buildings
South America	SA	Median	Energy |	Baseline	Commercial buildings		1	1.1444	1.2466	1.42658	1.649	1.91797	2.25259		South America	SA	Median	Emissions I	Baseline	Commercial buildings
South America	SA	Q3	Energy |	Baseline	Commercial buildings		1	1.16155	1.25979	1.44527	1.71096	2.04377	2.46826		South America	SA	Q3	Emissions I	Baseline	Commercial buildings
South America	SA	Maximum	Energy |	Baseline	Commercial buildings		1	1.17869	1.27298	1.46396	1.77293	2.16958	2.68392		South America	SA	Maximum	Emissions I	Baseline	Commercial buildings
South America	SA	Mean	Energy |	Baseline	Commercial buildings	RS	1	1.1444	1.2466	1.42658	1.649	1.91797	2.25259		South America	SA	Mean	Emissions I	Baseline	Commercial buildings	SA-C-RS	1	1.05314	1.115	1.25022	1.40955	1.62791	1.89627
South America	SA	Minimum	Energy |	All scenarios	Commercial buildings	SA-C-ADS min	1	1.11011	1.17272	1.21392	1.27494	1.29617	1.33214		South America	SA	Minimum	Emissions I	All scenarios	Commercial buildings	SA-C-ADS min	1	0.953203	0.930558	0.902996	0.850355	0.827652	0.804551
South America	SA	Q1	Energy |	All scenarios	Commercial buildings	SA-C-ADS Q1	1	1.13102	1.22042	1.34873	1.47004	1.56106	1.67146		South America	SA	Q1	Emissions I	All scenarios	Commercial buildings	SA-C-ADS Q1	1	0.982361	0.987446	1.00063	1.01756	1.02134	1.00737
South America	SA	Median	Energy |	All scenarios	Commercial buildings		1	1.16701	1.24978	1.43401	1.59692	1.73053	1.87459		South America	SA	Median	Emissions I	All scenarios	Commercial buildings
South America	SA	Q3	Energy |	All scenarios	Commercial buildings	SA-C-ADS Q3	1	1.19092	1.29278	1.47754	1.74602	1.93013	2.10767		South America	SA	Q3	Emissions I	All scenarios	Commercial buildings	SA-C-ADS Q3	1	1.02464	1.05888	1.14857	1.19286	1.26478	1.29327
South America	SA	Maximum	Energy |	All scenarios	Commercial buildings	SA-C-ADS max	1	1.21162	1.33446	1.54108	1.7995	2.19221	2.70628		South America	SA	Maximum	Emissions I	All scenarios	Commercial buildings	SA-C-ADS max	1	1.10988	1.22005	1.46389	1.77287	2.16936	2.68366
South America	SA	Mean	Energy |	All scenarios	Commercial buildings	DS	1	1.16339	1.25605	1.40233	1.57299	1.73664	1.93063		South America	SA	Mean	Emissions I	All scenarios	Commercial buildings	SA-C-ADS	1	1.01752	1.04923	1.12902	1.20841	1.32078	1.44721
South America	SA	Minimum	Energy |	Baseline	Residential buildings		1	1	0.960841	0.956806	0.963423	0.985151	1		South America	SA	Minimum	Emissions I	Baseline	Residential buildings
South America	SA	Q1	Energy |	Baseline	Residential buildings		1	1.00081	0.97063	0.967605	0.972567	0.988863	1.00391		South America	SA	Q1	Emissions I	Baseline	Residential buildings
South America	SA	Median	Energy |	Baseline	Residential buildings		1	1.00162	0.98042	0.978403	0.981711	0.992575	1.00781		South America	SA	Median	Emissions I	Baseline	Residential buildings
South America	SA	Q3	Energy |	Baseline	Residential buildings		1	1.00243	0.99021	0.989202	0.990856	0.996288	1.01172		South America	SA	Q3	Emissions I	Baseline	Residential buildings
South America	SA	Maximum	Energy |	Baseline	Residential buildings		1	1.00324	1	1	1	1	1.01562		South America	SA	Maximum	Emissions I	Baseline	Residential buildings
South America	SA	Mean	Energy |	Baseline	Residential buildings	RS	1	1.00162	0.98042	0.978403	0.981711	0.992575	1.00781		South America	SA	Mean	Emissions I	Baseline	Residential buildings	SA-R-RS	1	0.991269	1.0154	1.0451	1.07399	1.12676	1.18228
South America	SA	Minimum	Energy |	All scenarios	Residential buildings	SA-R-ADS min	1	0.960951	0.886414	0.837201	0.810543	0.772558	0.738946		South America	SA	Minimum	Emissions I	All scenarios	Residential buildings	SA-R-ADS min	1	0.810113	0.70337	0.622376	0.553759	0.503128	0.446288
South America	SA	Q1	Energy |	All scenarios	Residential buildings	SA-R-ADS Q1	1	0.987912	0.935669	0.91821	0.917748	0.91333	0.907256		South America	SA	Q1	Emissions I	All scenarios	Residential buildings	SA-R-ADS Q1	1	0.832573	0.740249	0.681225	0.635308	0.597615	0.546734
South America	SA	Median	Energy |	All scenarios	Residential buildings		1	1.01246	0.969743	1.02054	1.14478	1.18293	1.21906		South America	SA	Median	Emissions I	All scenarios	Residential buildings
South America	SA	Q3	Energy |	All scenarios	Residential buildings	SA-R-ADS Q3	1	1.03019	1.00162	1.07606	1.22685	1.34439	1.4534		South America	SA	Q3	Emissions I	All scenarios	Residential buildings	SA-R-ADS Q3	1	0.871221	0.794869	0.804679	0.837475	0.880284	0.891463
South America	SA	Maximum	Energy |	All scenarios	Residential buildings	SA-R-ADS max	1	1.1158	1.25782	1.34351	1.45244	1.57736	1.7273		South America	SA	Maximum	Emissions I	All scenarios	Residential buildings	SA-R-ADS max	1	1.13445	1.26848	1.3763	1.48705	1.61121	1.7462
South America	SA	Mean	Energy |	All scenarios	Residential buildings	DS	1	1.0175	1.00107	1.0264	1.09608	1.13961	1.18662		South America	SA	Mean	Emissions I	All scenarios	Residential buildings	SA-R-ADS	1	0.91209	0.876743	0.871144	0.878397	0.89806	0.907672
Region	All values as % of Year 2020	Sta	Variable	Scenario	Sector	Headings for Fig	2020	2025	2030	2035	2040	2045	2050		Region	All values as % of Year 2020	Sta	Variable	Scenario	Sector	Headings for Fig	2020	2025	2030	2035	2040	2045	2050
Eastern Asia	EA		Energy |	Baseline	Commercial buildings	CHN-NR-E-Reference	1	1.28897	1.60791	1.77098	1.95204	2.09472	2.14988		Eastern Asia	EA		Emissions I	Baseline	Commercial buildings	CHN-NR-CO2-Reference	1	1.24708	1.51847	1.62226	1.69726	1.6915	1.52045
Eastern Asia	EA	Q3	Energy |	Baseline	Commercial buildings	EA-NR-E-Bas Q3									Eastern Asia	EA	Maximum	Emissions I	Baseline	Commercial buildings
Eastern Asia	EA	Maximum	Energy |	Baseline	Commercial buildings	EA-NR-E-Bas max	1	1.28897	1.60791	1.77098	1.95204	2.09472	2.14988		Eastern Asia	EA	Mean	Emissions I	Baseline	Commercial buildings	EA-NR-CO2-Bas mean	1	1.24708	1.51847	1.62226	1.69726	1.6915	1.52045
Eastern Asia	EA	Mean	Energy |	Baseline	Commercial buildings	EA-CN-C-RS	1	1.28897	1.60791	1.77098	1.95204	2.09472	2.14988		Eastern Asia	EA	Mean	Energy |	Baseline	Commercial buildings	EA-NR-E-Bas mean	1	1.24708	1.51847	1.62226	1.69726	1.6915	1.52045
Eastern Asia	EA		Energy |	All scenarios	Commercial buildings	CHN-NR-E-Reference	1	1.28897	1.60791	1.77098	1.95204	2.09472	2.14988		Eastern Asia	EA		Emissions I	All scenarios	Commercial buildings	CHN-NR-CO2-Reference	1	1.24708	1.51847	1.62226	1.69726	1.6915	1.52045
Eastern Asia	EA		Energy |	All scenarios	Commercial buildings	CHN-NR-E- Techno Economic Potential (TEP)	1	1.18895	1.36123	1.37368	1.3853	1.28936	1.13374		Eastern Asia	EA		Emissions I	All scenarios	Commercial buildings	CHN-NR-CO2-TEP	1	1.09476	1.21308	1.06939	0.931647	0.672965	0.403409
Eastern Asia	EA		Energy |	All scenarios	Commercial buildings	CHN-NR-E-Electrification	1	1.20254	1.39233	1.41012	1.44189	1.42162	1.32639		Eastern Asia	EA		Emissions I	All scenarios	Commercial buildings	CHN-NR-CO2-Electrification	1	1.12416	1.24121	1.11845	0.969554	0.73433	0.398421
Eastern Asia	EA	Minimum	Energy |	All scenarios	Commercial buildings	EA-NR-E-Scen min	1	1.18895	1.36123	1.37368	1.3853	1.28936	1.13374		Eastern Asia	EA	Minimum	Emissions I	All scenarios	Commercial buildings	EA-NR-CO2-Sce min	1	1.09476	1.21308	1.06939	0.931647	0.672965	0.398421
Eastern Asia	EA	Q1	Energy |	All scenarios	Commercial buildings	EA-NR-E-Scen Q1	1	1.19574	1.37678	1.3919	1.4136	1.35549	1.23007		Eastern Asia	EA	Q1	Emissions I	All scenarios	Commercial buildings	EA-NR-CO2-Sce Q1	1	1.10946	1.22714	1.09392	0.9506	0.703648	0.400915
Eastern Asia	EA	Median	Energy |	All scenarios	Commercial buildings	EA-NR-E-Sce med									Eastern Asia	EA	Median	Emissions I	All scenarios	Commercial buildings
Eastern Asia	EA	Q3	Energy |	All scenarios	Commercial buildings	EA-NR-E-Sce Q3	1	1.24575	1.50012	1.59055	1.69697	1.75817	1.73814		Eastern Asia	EA	Q3	Emissions I	All scenarios	Commercial buildings	EA-NR-CO2-Sce Q3	1	1.18562	1.37984	1.37035	1.33341	1.21291	0.96193
Eastern Asia	EA	Maximum	Energy |	All scenarios	Commercial buildings	EA-NR-E-Sce max	1	1.28897	1.60791	1.77098	1.95204	2.09472	2.14988		Eastern Asia	EA	Maximum	Emissions I	All scenarios	Commercial buildings	EA-NR-CO2-Sce max	1	1.24708	1.51847	1.62226	1.69726	1.6915	1.52045
Eastern Asia	EA	Mean	Energy |	All scenarios	Commercial buildings	EA-CN-C-ADS	1	1.22855	1.45822	1.52599	1.60388	1.61478	1.55169		Eastern Asia	EA	Mean	Emissions I	All scenarios	Commercial buildings		1	1.15756	1.33018	1.28086	1.21591	1.05426	0.800571
Eastern Asia	EA		Energy |	Baseline	Residential buildings	CHN-R-E-Reference	1	1.13971	1.24921	1.35179	1.44997	1.53619	1.60919		Eastern Asia	EA		Emissions I	Baseline	Residential buildings	CHN-R-CO2-Reference	1	1.14605	1.26278	1.36311	1.42956	1.45243	1.38623
Eastern Asia	EA	Q3	Energy |	Baseline	Residential buildings	EA-R-E-Bas Q3									Eastern Asia	EA	Q3	Emissions I	Baseline	Residential buildings
Eastern Asia	EA	Maximum	Energy |	Baseline	Residential buildings	EA-R-E-Bas max	1	1.13971	1.24921	1.35179	1.44997	1.53619	1.60919		Eastern Asia	EA	Maximum	Emissions I	Baseline	Residential buildings
Eastern Asia	EA	Mean	Energy |	Baseline	Residential buildings	RS	1	1.13971	1.24921	1.35179	1.44997	1.53619	1.60919		Eastern Asia	EA	Mean	Emissions I	Baseline	Residential buildings	EA-R-CO2-Bas mean	1	1.14605	1.26278	1.36311	1.42956	1.45243	1.38623
Eastern Asia	EA		Energy |	All scenarios	Residential buildings	CHN-R-E-Reference	1	1.13971	1.24921	1.35179	1.44997	1.53619	1.60919		Eastern Asia	EA		Emissions I	All scenarios	Residential buildings	CHN-R-CO2-Reference	1	1.14605	1.26278	1.36311	1.42956	1.45243	1.38623
Eastern Asia	EA		Energy |	All scenarios	Residential buildings	CHN-R-E-TEP	1	1.0562	1.07293	1.07585	1.07192	1.01899	0.953124		Eastern Asia	EA		Emissions I	All scenarios	Residential buildings	CHN-R-CO2-TEP	1	1.02387	1.03198	0.937255	0.824149	0.618671	0.396148
Eastern Asia	EA		Energy |	All scenarios	Residential buildings	CHN-R-E-Electrification	1	1.04088	1.05186	1.05736	1.05601	1.04693	1.02395		Eastern Asia	EA		Emissions I	All scenarios	Residential buildings	CHN-R-CO2-Electrification	1	1.03386	1.03674	0.962426	0.850054	0.66326	0.376094
Eastern Asia	EA	Minimum	Energy |	All scenarios	Residential buildings	EA-R-E-Sce min	1	1.04088	1.05186	1.05736	1.05601	1.01899	0.953124		Eastern Asia	EA	Minimum	Emissions I	All scenarios	Residential buildings	EA-R-CO2-Sce min	1	1.02387	1.03198	0.937255	0.824149	0.618671	0.376094
Eastern Asia	EA	Q1	Energy |	All scenarios	Residential buildings	EA-R-E-Sce Q1	1	1.04854	1.0624	1.0666	1.06397	1.03296	0.988535		Eastern Asia	EA	Q1	Emissions I	All scenarios	Residential buildings	EA-R-CO2-Sce Q1	1	1.02887	1.03436	0.94984	0.837101	0.640966	0.386121
Eastern Asia	EA	Median	Energy |	All scenarios	Residential buildings	EA-R-E-Sce med									Eastern Asia	EA	Median	Emissions I	All scenarios	Residential buildings
Eastern Asia	EA	Q3	Energy |	All scenarios	Residential buildings	EA-R-E-Sce Q3	1	1.09796	1.16107	1.21382	1.26095	1.29156	1.31657		Eastern Asia	EA	Q3	Emissions I	All scenarios	Residential buildings	EA-R-CO2-Sce Q3	1	1.08996	1.14976	1.16277	1.13981	1.05785	0.891191
Eastern Asia	EA	Maximum	Energy |	All scenarios	Residential buildings	EA-R-E-Sce max	1	1.13971	1.24921	1.35179	1.44997	1.53619	1.60919		Eastern Asia	EA	Maximum	Emissions I	All scenarios	Residential buildings	EA-R-CO2-Sce max	1	1.14605	1.26278	1.36311	1.42956	1.45243	1.38623
Eastern Asia	EA	Mean	Energy |	All scenarios	Residential buildings	DS	1	1.08056	1.12836	1.1678	1.20126	1.21168	1.20767		Eastern Asia	EA	Mean	Emissions I	All scenarios	Residential buildings		1	1.07036	1.11577	1.09654	1.04777	0.929184	0.742588

## Sheet: fig3
																																												7
														Average annual rates (%)		EU NW	EU SE	USA	SA	CHINA		Annual rates (%)		EU NW	EU SE	USA	SA	CHINA
														New construction	Residential	0.75	0.6	1.3	1	3		New construction	Residential	0.7-0.8	0,5-0,7	1.2-1.4	n.c.	?
															Commercial	0.75	0.55	2.15	1	3			Commercial	0.4-1.1	0,4-0,7	2.0-2.3	n.c.	?
														Refurbishment	Residential	1.4	1.3	1	1	2		Refurbishment	Residential	1.2-1.6	0	1	n.c.	?
															Commercial	1.65	1.5	1	1	2			Commercial	1.5-1.8	0	0	n.c.	?
																			2020	com	17.89	billion m2/year		32.84
																1,0-1,9				res	47.79	billion m2/year
																0,8-1,6			2050	com	23.4	billion m2/year
																				res	62.93	billion m2/year
														2.77778e+11	1000000000								2.77778e+11	1000000000											bn m2	bn m2	mill pop
														COMMERCIAL EU									RESIDENTIAL EU												comm	res			comm	res
											dict			Region		Consumption per capita	Consumption per area	Emissions per capita	Emissions per area	Floor area per capita			Region		Consumption per capita	Consumption per area	Emissions per capita	Emissions per area	Floor area per capita					AUT	0.148223	0.553596	9.21379		16.0871	60.0834
											AUT	NW		NW	AUT	1040.46	64.6766	32.1781	2.00024	16.0871			NW	AUT	3726.1	62.0154	184.57	3.07189	60.0834					BEL	0.109922	0.536842	12.5956		8.72703	42.6214
											BEL	NW		NW	BEL	1196.47	137.099	98.8595	11.328	8.72703			NW	BEL	3774.93	88.5688	247.648	5.81041	42.6214					BGR	0.058555	0.129712	6.30847		9.28196	20.5615
											BGR	SE		NW	DEU	1249.3	88.6015	57.5161	4.0791	14.1002			NW	DEU	4091.61	90.698	195.022	4.323	45.1125					CYP	0.009593	0.047619	1.57867		6.07664	30.164
											CYP	SE		NW	DNK	1534.99	79.4956	26.6643	1.38092	19.309			NW	DNK	4609.51	100.555	32.2641	0.703833	45.8406					CZE	0.080064	0.33677	11.7037		6.84091	28.7747
											CZE	SE		NW	EST	1574.96	168.505	28.3741	3.03574	9.34647			NW	EST	4977.72	103.275	51.5948	1.07046	48.1989					DEU	1.11296	3.56083	78.9322		14.1002	45.1125
											DEU	NW		NW	FIN	2954.1	146.19	67.2762	3.32931	20.2072			NW	FIN	7051.2	177.602	112.18	2.82553	39.7024					DNK	0.126937	0.301355	6.57397		19.309	45.8406
											DNK	NW		NW	FRA	1700.83	174.653	54.5457	5.60113	9.73833			NW	FRA	2784.1	100.309	94.3598	3.39971	27.7553					ESP	0.381661	1.47481	52.7604		7.23386	27.9531
											ESP	SE		NW	GBR	1337.11	98.5273	38.4767	2.83523	13.5709			NW	GBR	3485.25	82.2054	166.395	3.92471	42.3969					EST	0.011771	0.060702	1.25941		9.34647	48.1989
											EST	NW		NW	IRL	955.329	128.264	32.636	4.38177	7.44814			NW	IRL	2771.22	65.0121	83.2294	1.95254	42.6261					FIN	0.124791	0.245185	6.17557		20.2072	39.7024
											FIN	NW		NW	LTU	1368.21	97.5143	18.7823	1.33864	14.0309			NW	LTU	3053.54	93.3971	43.9947	1.34565	32.694					FRA	0.74502	2.12339	76.5039		9.73833	27.7553
											FRA	NW		NW	LUX	3959.56	140.371	382.846	13.5723	28.208			NW	LUX	4079.04	64.8155	209.877	3.33493	62.933					GBR	1.03942	3.24724	76.5915		13.5709	42.3969
											GRC	SE		NW	LVA	2125.85	157.044	25.7947	1.90555	13.5366			NW	LVA	4415.4	166.259	61.0405	2.29843	26.5572					GRC	0.151466	0.482002	11.2485		13.4655	42.8504
											HRV	SE		NW	NLD	2421.23	141.872	159.845	9.36613	17.0663			NW	NLD	3062.82	92.3828	199.351	6.01296	33.1535					HRV	0.028252	0.131497	4.06329		6.95299	32.3622
											HUN	SE		NW	SWE	1732.77	137.528	19.4857	1.54655	12.5994			NW	SWE	4650.14	97.6313	38.5897	0.810203	47.6297					HUN	0.120383	0.332329	8.89945		13.527	37.3427
											IRL	NW		NW	NOR	1912.35	93	244.24	11.81	20.673			NW	NOR	3120	58	535.59	9.91	54.0203					IRL	0.047355	0.271015	6.35796		7.44814	42.6261
											ITA	SE		SE	BGR	752.665	81.0888	7.72721	0.832496	9.28196			SE	BGR	1695.65	82.467	28.9391	1.40744	20.5615					ITA	0.605836	3.20008	61.4758		9.85487	52.0543
											LTU	NW		SE	CYP	772.843	127.179	18.1842	2.99239	6.07664			SE	CYP	1165.53	38.6395	22.3687	0.741566	30.164					LTU	0.038062	0.08869	2.71273		14.0309	32.694
											LUX	NW		SE	CZE	1208.77	176.696	44.5324	6.50968	6.84091			SE	CZE	3512.33	122.063	109.181	3.79435	28.7747					LUX	0.023434	0.052282	0.830757		28.208	62.933
											LVA	NW		SE	ESP	782.857	108.221	5.20341	0.719314	7.23386			SE	ESP	1765.29	63.1518	50.0304	1.7898	27.9531					LVA	0.024844	0.048741	1.83532		13.5366	26.5572
											MLT	SE		SE	GRC	708.979	52.6514	8.62099	0.640227	13.4655			SE	GRC	2888.74	67.4145	85.0721	1.98533	42.8504					MLT	0.002147	0.007478	0.443076		4.84567	16.8775
											NLD	NW		SE	HRV	962.208	138.386	17.2358	2.47887	6.95299			SE	HRV	2942.15	90.9133	25.5493	0.789481	32.3622					NLD	0.317009	0.615831	18.5751		17.0663	33.1535
											POL	SE		SE	HUN	1598.86	118.198	67.3132	4.97622	13.527			SE	HUN	3704.74	99.2091	136.229	3.64808	37.3427					POL	0.483692	1.18485	35.1629		13.7558	33.696
											PRT	SE		SE	ITA	1290.57	130.958	34.0398	3.45411	9.85487			SE	ITA	3689.93	70.8862	53.3074	1.02407	52.0543					PRT	0.123662	0.392573	11.3097		10.9342	34.7113
											ROU	SE		SE	MLT	528.481	109.082	63.3903	13.0842	4.84567			SE	MLT	1952.35	115.675	140.99	8.35353	16.8775					ROU	0.076812	0.462764	17.7571		4.3257	26.0608
											SVK	SE		SE	POL	1090.05	79.2431	30.0733	2.18623	13.7558			SE	POL	3441.63	102.137	203.753	6.0468	33.696					SVK	0.089012	0.123083	5.52957		16.0975	22.2591
											SVN	SE		SE	PRT	634.967	58.0719	2.35847	0.215698	10.9342			SE	PRT	1173.57	33.8094	4.47562	0.128939	34.7113					SVN	0.030209	0.080559	2.19905		13.7373	36.6335
											SWE	NW		SE	ROU	605.421	139.959	13.1055	3.02967	4.3257			SE	ROU	2129.58	81.7161	41.3944	1.58838	26.0608					SWE	0.15764	0.595929	12.5117		12.5994	47.6297
											NOR	NW		SE	SVK	2310.91	143.557	89.126	5.53662	16.0975			SE	SVK	2960.4	132.997	118.402	5.31925	22.2591
											GBR	NW		SE	SVN	1311.7	95.4837	29.2963	2.13259	13.7373			SE	SVN	4305.39	117.527	88.2934	2.41019	36.6335
														US	US	7696.6	257.68	1066.07	35.6917	29.8688					5338.31	75.6195	593.604	8.40867	70.5943
																16415.1	268.925	1118.09	37.4332						8382.64	118.744	1130.43	16.0131
														SA	BZ	1132.51	94.38	45.26	3.77	12					1218.93	55.41	48.758	4.063	22
															EC	1055.76	423.75	110.728	44.44	2.49147					1556.13	83.3016	242.924	13	18.6807
														CN	CN	1667.28	97.3376	291.63	17.03	17.1288					2702.77	58.6717	490.559	10.65	46.066
																5519.47	115.443	291.855	17.04						3542.06	76.891	418.072	9.08
																										gdp/cap
																										EU North and West	EU South and East	USA	South America	China
																										64267.1	45820.4	77074.8	31112.8	54184
																										59883.6	29519.9		24483.7
																										60505.3	65069.9
																										55006.2	42409.6
																										53103.3	50554.4
																										58585.2	33641.4
																										53054.6	40732.6
																										57374.5	47581.5
																										42747.5	51643.3
																										89877.3	46268.3
																										44906.3	40752.3
																										64212.9	39030.7
																										62786.2	52634.4
																										70443	50105
																										61133

## Sheet: fig4
Variable	Region	Value	Scenario	Sector	2020	2025	2030	2035	2040	2045	2050	Unit
m2	NW	Avg	all	All Buildings	1.39317	1.42053	1.44699	1.47207	1.49552	1.51705	1.53568	bn m2/yr
pop	NW	Avg	all	All Buildings	27.9693	28.3525	28.6929	28.9859	29.2446	29.4742	29.6652	million people
kWh/m2	NW	Avg	EU NW - RS	All Buildings	169.557	158.715	148.161	139.589	131.934	125.238	119.472	(KW/h)/m2/yr
kWh/m2	NW	Avg	EU NW - DS	All Buildings	171.155	155.776	140.778	128.709	117.474	107.23	97.913	(KW/h)/m2/yr
tCO2/cap	NW	Avg	EU NW - RS	All Buildings	1.9665	1.77422	1.59823	1.43073	1.28653	1.17282	1.07858	tCO2/cap/yr
tCO2/cap	NW	Avg	EU NW - DS	All Buildings	1.7691	1.46407	1.19234	0.918118	0.675284	0.487309	0.332545	tCO2/cap/yr
tCO2/MWh	NW	Avg	EU NW - RS	All Buildings	1	0.971694	0.945478	0.911792	0.881042	0.855885	0.832062	evolution relative to 2020 [%}
tCO2/MWh	NW	Avg	EU NW - DS	All Buildings	1	0.916777	0.836258	0.720657	0.604825	0.506524	0.406089	evolution relative to 2020 [%}
m2 [% 2020]	NW	Avg	EU NW - m2	All Buildings	1	1.01964	1.03863	1.05664	1.07347	1.08892	1.10229	evolution relative to 2020 [%}
pop [% 2020]	NW	Avg	EU NW - Pop	All Buildings	1	1.0137	1.02587	1.03635	1.0456	1.0538	1.06063	evolution relative to 2020 [%}
tCO2/MWh	NW	Avg	EU NW - RS	All Buildings	0.285568	0.277485	0.269998	0.260379	0.251598	0.244414	0.23761	tCO2/MWh/yr
tCO2/MWh	NW	Avg	EU NW - DS	All Buildings	0.209428	0.191999	0.175136	0.150926	0.126668	0.10608	0.0850465	tCO2/MWh/yr
m2	NW	AUT	all	All Buildings	0.599648	0.622494	0.642159	0.659707	0.675429	0.68948	0.701819	bn m2/yr
pop	NW	AUT	all	Population	8.69614	8.83092	8.94599	9.03654	9.10955	9.17124	9.21379	million people
kWh/m2	NW	AUT	reference	All Buildings	123.117	111.864	99.8375	90.1778	82.6677	76.8671	72.1922	(KW/h)/m2/yr
kWh/m2	NW	AUT	diversification	All Buildings	123.423	111.071	98.8267	88.4231	79.1533	71.7494	65.8418	(KW/h)/m2/yr
kWh/m2	NW	AUT	directed_vision	All Buildings	122.526	107.961	94.3042	82.963	72.8417	65.2792	59.5801	(KW/h)/m2/yr
kWh/m2	NW	AUT	localization	All Buildings	122.647	109.368	96.0348	85.6462	76.3736	69.3873	63.9369	(KW/h)/m2/yr
kWh/m2	NW	AUT	national_champions	All Buildings	123.387	109.749	96.2645	84.9424	74.5785	66.8392	60.9511	(KW/h)/m2/yr
tCO2/cap	NW	AUT	reference	All Buildings	1.31287	1.16633	1.00321	0.849723	0.725763	0.59786	0.497707	tCO2/capita/yr
tCO2/cap	NW	AUT	diversification	All Buildings	1.2963	1.13446	0.968559	0.745538	0.568515	0.382018	0.233919	tCO2/capita/yr
tCO2/cap	NW	AUT	directed_vision	All Buildings	1.18568	0.958889	0.739579	0.570818	0.4487	0.313285	0.205028	tCO2/capita/yr
tCO2/cap	NW	AUT	localization	All Buildings	1.2307	1.03436	0.836973	0.68454	0.570039	0.38488	0.233241	tCO2/capita/yr
tCO2/cap	NW	AUT	national_champions	All Buildings	1.17308	0.937014	0.710812	0.513857	0.362638	0.267015	0.194805	tCO2/capita/yr
m2 [% 2020]	NW	AUT			1	1.0381	1.07089	1.10016	1.12638	1.14981	1.17039
pop [% 2020]	NW	AUT			1	1.0155	1.02873	1.03914	1.04754	1.05463	1.05953
tCO2/MWh	NW	AUT	reference		0.154645	0.151203	0.145723	0.136649	0.127318	0.112795	0.09051
tCO2/MWh	NW	AUT	diversification		0.152313	0.148122	0.142129	0.122274	0.104161	0.0772139	0.0278365
tCO2/MWh	NW	AUT	directed_vision		0.140336	0.128804	0.113732	0.0997799	0.0893319	0.0695976	0.0031385
tCO2/MWh	NW	AUT	localization		0.145521	0.137155	0.12639	0.11591	0.108241	0.0804407	0.00330106
tCO2/MWh	NW	AUT	national_champions		0.137875	0.123815	0.107083	0.08773	0.0705163	0.0579341	0.00342979
m2	NW	BEL	all	All Buildings	0.562817	0.577743	0.592257	0.605621	0.620674	0.634446	0.646764	bn m2/yr
pop	NW	BEL	all	Population	11.2702	11.5296	11.7752	12.0053	12.2224	12.4197	12.5956	million people
kWh/m2	NW	BEL	reference	All Buildings	191.064	172.567	155.949	144.471	133.114	122.984	114.207	(KW/h)/m2/yr
kWh/m2	NW	BEL	diversification	All Buildings	188.997	167.125	147.51	135.481	123.653	109.6	97.2325	(KW/h)/m2/yr
kWh/m2	NW	BEL	directed_vision	All Buildings	186.86	164.292	144.116	129.68	116.51	104.259	92.3315	(KW/h)/m2/yr
kWh/m2	NW	BEL	localization	All Buildings	187.234	165.919	146.763	133.848	121.636	109.768	98.9756	(KW/h)/m2/yr
kWh/m2	NW	BEL	national_champions	All Buildings	188.978	168.041	148.089	134.283	121.328	109.585	98.7277	(KW/h)/m2/yr
tCO2/cap	NW	BEL	reference	All Buildings	1.87308	1.65964	1.45939	1.31445	1.19512	1.07593	0.9627	tCO2/capita/yr
tCO2/cap	NW	BEL	diversification	All Buildings	1.83875	1.5556	1.29523	0.995046	0.715339	0.478445	0.272277	tCO2/capita/yr
tCO2/cap	NW	BEL	directed_vision	All Buildings	1.80935	1.49057	1.21297	0.930753	0.716721	0.482421	0.25915	tCO2/capita/yr
tCO2/cap	NW	BEL	localization	All Buildings	1.82763	1.53203	1.27165	0.979734	0.730854	0.481721	0.301011	tCO2/capita/yr
tCO2/cap	NW	BEL	national_champions	All Buildings	1.86162	1.57364	1.30809	1.07849	0.873645	0.701662	0.553592	tCO2/capita/yr
m2 [% 2020]	NW	BEL			1	1.02652	1.05231	1.07605	1.1028	1.12727	1.14916
pop [% 2020]	NW	BEL			1	1.02301	1.04481	1.06522	1.08449	1.10199	1.1176
tCO2/MWh	NW	BEL	reference		0.19631	0.192585	0.187393	0.182192	0.179785	0.175187	0.168796
tCO2/MWh	NW	BEL	diversification		0.194819	0.18639	0.175829	0.147072	0.115844	0.0874151	0.0560744
tCO2/MWh	NW	BEL	directed_vision		0.193897	0.181678	0.16854	0.143723	0.123183	0.0926567	0.056204
tCO2/MWh	NW	BEL	localization		0.195466	0.1849	0.173506	0.146576	0.120319	0.0878791	0.0609003
tCO2/MWh	NW	BEL	national_champions		0.197262	0.187524	0.17688	0.160828	0.144191	0.128216	0.112284
m2	NW	DEU	all	All Buildings	4.49152	4.52992	4.56926	4.60954	4.65075	4.67533	4.67379	bn m2/yr
pop	NW	DEU	all	Population	81.9102	81.6835	81.3574	80.9137	80.3669	79.715	78.9322	million people
kWh/m2	NW	DEU	reference	All Buildings	154.928	144.215	134.679	123.695	113.254	104.207	97.2691	(KW/h)/m2/yr
kWh/m2	NW	DEU	diversification	All Buildings	151.055	135.598	123.044	109.322	102.801	96.4384	90.1284	(KW/h)/m2/yr
kWh/m2	NW	DEU	directed_vision	All Buildings	150.976	134.83	121.534	108.483	101.396	94.6788	88.6802	(KW/h)/m2/yr
kWh/m2	NW	DEU	localization	All Buildings	151.347	137.414	124.976	112.877	105.36	98.6504	92.7443	(KW/h)/m2/yr
kWh/m2	NW	DEU	national_champions	All Buildings	150.395	134.577	120.376	107.203	100.184	93.9501	89.242	(KW/h)/m2/yr
tCO2/cap	NW	DEU	reference	All Buildings	1.79565	1.59555	1.47334	1.3175	1.16442	1.0362	0.947156	tCO2/capita/yr
tCO2/cap	NW	DEU	diversification	All Buildings	1.72042	1.45692	1.2944	0.919431	0.537652	0.281543	0.123462	tCO2/capita/yr
tCO2/cap	NW	DEU	directed_vision	All Buildings	1.72707	1.46634	1.28829	0.953607	0.62451	0.333267	0.127855	tCO2/capita/yr
tCO2/cap	NW	DEU	localization	All Buildings	1.73143	1.49101	1.31729	0.987418	0.618089	0.325947	0.137208	tCO2/capita/yr
tCO2/cap	NW	DEU	national_champions	All Buildings	1.71974	1.47459	1.28721	1.06077	0.885233	0.736351	0.621625	tCO2/capita/yr
m2 [% 2020]	NW	DEU			1	1.00855	1.01731	1.02628	1.03545	1.04092	1.04058
pop [% 2020]	NW	DEU			1	0.997232	0.993251	0.987834	0.981159	0.9732	0.963644
tCO2/MWh	NW	DEU	reference		0.211367	0.201765	0.199502	0.194241	0.187499	0.181338	0.177579
tCO2/MWh	NW	DEU	diversification		0.207703	0.195941	0.191847	0.153376	0.0953777	0.0532401	0.0249814
tCO2/MWh	NW	DEU	directed_vision		0.208615	0.198332	0.193313	0.160306	0.112322	0.0641926	0.0262927
tCO2/MWh	NW	DEU	localization		0.208629	0.197877	0.19222	0.159529	0.106984	0.060255	0.0269797
tCO2/MWh	NW	DEU	national_champions		0.208533	0.199824	0.195008	0.180451	0.16114	0.142933	0.127029
m2	NW	SWE	all	All Buildings	0.704421	0.715727	0.724429	0.730291	0.737928	0.745222	0.753569	bn m2/yr
pop	NW	SWE	all	Population	10.1855	10.6038	10.9863	11.3409	11.7051	12.0974	12.5117	million people
kWh/m2	NW	SWE	reference	All Buildings	140.954	132.458	124.196	118.856	113.853	108.539	103.978	(KW/h)/m2/yr
kWh/m2	NW	SWE	diversification	All Buildings	142.786	134.344	126.217	121.454	116.555	111.622	106.732	(KW/h)/m2/yr
kWh/m2	NW	SWE	directed_vision	All Buildings	142.205	133.429	125.91	120.144	114.763	109.358	103.748	(KW/h)/m2/yr
kWh/m2	NW	SWE	localization	All Buildings	142.295	134.239	126.401	121.757	117.294	112.741	107.843	(KW/h)/m2/yr
kWh/m2	NW	SWE	national_champions	All Buildings	142.674	134.063	126.379	121.31	116.274	110.886	105.586	(KW/h)/m2/yr
tCO2/cap	NW	SWE	reference	All Buildings	1.45138	1.31378	1.19216	0.984527	0.823393	0.709192	0.601789	tCO2/capita/yr
tCO2/cap	NW	SWE	diversification	All Buildings	1.36137	1.16074	0.981637	0.620065	0.322242	0.179088	0.0655048	tCO2/capita/yr
tCO2/cap	NW	SWE	directed_vision	All Buildings	1.13148	0.825004	0.558914	0.469213	0.385982	0.219122	0.0882761	tCO2/capita/yr
tCO2/cap	NW	SWE	localization	All Buildings	1.22426	0.960903	0.734635	0.450809	0.217681	0.0979109	0.0112878	tCO2/capita/yr
tCO2/cap	NW	SWE	national_champions	All Buildings	1.0725	0.728248	0.432702	0.287476	0.164647	0.109823	0.0672327	tCO2/capita/yr
m2 [% 2020]	NW	SWE			1	1.01605	1.0284	1.03673	1.04757	1.05792	1.06977
pop [% 2020]	NW	SWE			1	1.04106	1.07861	1.11343	1.14919	1.1877	1.22838
tCO2/MWh	NW	SWE	reference		0.148887	0.143415	0.138796	0.119773	0.104572	0.0944781	0.0836862
tCO2/MWh	NW	SWE	diversification		0.137861	0.12493	0.112457	0.0738207	0.0399764	0.0231991	0.00887423
tCO2/MWh	NW	SWE	directed_vision		0.11505	0.0894039	0.0641855	0.0564702	0.0486313	0.0289725	0.0123031
tCO2/MWh	NW	SWE	localization		0.124404	0.103503	0.0840373	0.0535366	0.0268346	0.0125574	0.00151346
tCO2/MWh	NW	SWE	national_champions		0.108694	0.0785458	0.0495068	0.0342656	0.020475	0.0143209	0.00920717
m2	NW	GBR	all	All Buildings	3.33498	3.48388	3.6381	3.79512	3.95686	4.12285	4.28666	bn m2/yr
pop	NW	GBR	all	Population	66.2086	68.1908	70.0367	71.7498	73.3958	75.0256	76.5915	million people
kWh/m2	NW	GBR	reference	All Buildings	141.894	131.897	123.24	117.404	112.401	107.899	103.746	(KW/h)/m2/yr
kWh/m2	NW	GBR	diversification	All Buildings	138.3	124.371	112.342	104.176	96.2032	89.6557	84.0261	(KW/h)/m2/yr
kWh/m2	NW	GBR	directed_vision	All Buildings	138.128	123.94	111.952	103.687	97.6472	91.8143	86.7433	(KW/h)/m2/yr
kWh/m2	NW	GBR	localization	All Buildings	138.363	125.299	114.237	106.957	100.5	94.5777	89.2902	(KW/h)/m2/yr
kWh/m2	NW	GBR	national_champions	All Buildings	140.699	126.688	113.875	105.105	97.3567	90.5859	84.5926	(KW/h)/m2/yr
tCO2/cap	NW	GBR	reference	All Buildings	1.55547	1.40285	1.27928	1.18125	1.09961	1.0533	1.01539	tCO2/capita/yr
tCO2/cap	NW	GBR	diversification	All Buildings	1.42832	1.18138	0.965448	0.686218	0.441214	0.288018	0.145868	tCO2/capita/yr
tCO2/cap	NW	GBR	directed_vision	All Buildings	1.37097	1.07449	0.799638	0.594306	0.43705	0.289463	0.157433	tCO2/capita/yr
tCO2/cap	NW	GBR	localization	All Buildings	1.41716	1.1787	0.978659	0.715476	0.437187	0.280883	0.139752	tCO2/capita/yr
tCO2/cap	NW	GBR	national_champions	All Buildings	1.43225	1.16387	0.898426	0.75219	0.619787	0.486958	0.376436	tCO2/capita/yr
m2 [% 2020]	NW	GBR			1	1.04465	1.09089	1.13797	1.18647	1.23624	1.28536
pop [% 2020]	NW	GBR			1	1.02994	1.05782	1.08369	1.10855	1.13317	1.15682
tCO2/MWh	NW	GBR	reference		0.21763	0.211154	0.206079	0.199747	0.194217	0.193801	0.194303
tCO2/MWh	NW	GBR	diversification		0.205033	0.188579	0.170612	0.130772	0.0910502	0.063777	0.0344641
tCO2/MWh	NW	GBR	directed_vision		0.197046	0.172112	0.141802	0.113791	0.0888573	0.0625899	0.0360314
tCO2/MWh	NW	GBR	localization		0.203339	0.186756	0.170078	0.132802	0.0863621	0.0589602	0.0310725
tCO2/MWh	NW	GBR	national_champions		0.202093	0.182385	0.15663	0.142077	0.126386	0.106721	0.0883446
m2	NW	EST	all	All Buildings	0.0780071	0.0777238	0.0770147	0.0763396	0.0751838	0.0739281	0.0724729	bn m2/yr
pop	NW	EST	all	Population	1.32463	1.3121	1.29696	1.28278	1.27292	1.26606	1.25941	million people
kWh/m2	NW	EST	reference	All Buildings	162.599	153.177	143.521	135.747	127.883	120.118	113.528	(KW/h)/m2/yr
kWh/m2	NW	EST	diversification	All Buildings	166.655	158.121	149.566	142.148	133.565	124.952	117.046	(KW/h)/m2/yr
kWh/m2	NW	EST	directed_vision	All Buildings	164.606	154.269	144.033	135.173	126.198	116.121	106.423	(KW/h)/m2/yr
kWh/m2	NW	EST	localization	All Buildings	165.324	156.171	146.621	139.115	130.902	122.795	114.862	(KW/h)/m2/yr
kWh/m2	NW	EST	national_champions	All Buildings	165.763	157.093	148.125	141.048	133.513	125.281	117.148	(KW/h)/m2/yr
tCO2/cap	NW	EST	reference	All Buildings	3.1177	2.29368	1.63713	1.23511	0.967638	0.782884	0.646311	tCO2/capita/yr
tCO2/cap	NW	EST	diversification	All Buildings	2.50921	1.49558	0.777021	0.492238	0.270807	0.147597	0.0621466	tCO2/capita/yr
tCO2/cap	NW	EST	directed_vision	All Buildings	2.3861	1.33775	0.597108	0.475195	0.360999	0.221706	0.111156	tCO2/capita/yr
tCO2/cap	NW	EST	localization	All Buildings	2.50055	1.49903	0.793882	0.51036	0.286301	0.148467	0.0560805	tCO2/capita/yr
tCO2/cap	NW	EST	national_champions	All Buildings	2.40717	1.37199	0.634185	0.422871	0.254586	0.161813	0.0904928	tCO2/capita/yr
m2 [% 2020]	NW	EST			1	0.996368	0.987279	0.978624	0.963807	0.94771	0.929056
pop [% 2020]	NW	EST			1	0.990541	0.979117	0.968411	0.960967	0.955791	0.950764
tCO2/MWh	NW	EST	reference		0.325593	0.254271	0.193698	0.154502	0.128487	0.110675	0.0966713
tCO2/MWh	NW	EST	diversification		0.255669	0.160613	0.0882185	0.0588022	0.0344291	0.0200583	0.00901611
tCO2/MWh	NW	EST	directed_vision		0.246151	0.14725	0.0703962	0.0596955	0.0485748	0.032421	0.0177359
tCO2/MWh	NW	EST	localization		0.256838	0.162993	0.0919433	0.0622962	0.0371396	0.020531	0.00829077
tCO2/MWh	NW	EST	national_champions		0.246592	0.148304	0.072702	0.0509095	0.0323794	0.0219324	0.0131171
m2	NW	DNK	all	All Buildings	0.389925	0.397695	0.40664	0.4153	0.420487	0.424618	0.428292	bn m2/yr
pop	NW	DNK	all	Population	5.8062	5.94627	6.08694	6.21779	6.33765	6.4543	6.57397	million people
kWh/m2	NW	DNK	reference	All Buildings	142.085	133.024	123.481	117.134	112.476	108.454	104.793	(KW/h)/m2/yr
kWh/m2	NW	DNK	diversification	All Buildings	139.644	127.838	116.999	110.313	104.899	99.8201	94.9156	(KW/h)/m2/yr
kWh/m2	NW	DNK	directed_vision	All Buildings	137.553	124.688	113.417	105.781	99.6219	93.8853	88.3775	(KW/h)/m2/yr
kWh/m2	NW	DNK	localization	All Buildings	138.34	126.725	116.197	109.868	104.568	99.4261	94.9732	(KW/h)/m2/yr
kWh/m2	NW	DNK	national_champions	All Buildings	141.154	129.863	119.797	113.731	108.507	103.471	98.9879	(KW/h)/m2/yr
tCO2/cap	NW	DNK	reference	All Buildings	1.82098	1.53832	1.32554	1.06808	0.826439	0.721222	0.632303	tCO2/capita/yr
tCO2/cap	NW	DNK	diversification	All Buildings	1.73479	1.40214	1.12066	0.674474	0.322456	0.175891	0.0880783	tCO2/capita/yr
tCO2/cap	NW	DNK	directed_vision	All Buildings	1.62404	1.24951	0.94002	0.589304	0.31562	0.183423	0.0888902	tCO2/capita/yr
tCO2/cap	NW	DNK	localization	All Buildings	1.63856	1.27675	0.972326	0.559554	0.225179	0.103762	0.0183508	tCO2/capita/yr
tCO2/cap	NW	DNK	national_champions	All Buildings	1.59711	1.19621	0.868803	0.475573	0.149298	0.0796554	0.0403942	tCO2/capita/yr
m2 [% 2020]	NW	DNK			1	1.01993	1.04287	1.06508	1.07838	1.08897	1.0984
pop [% 2020]	NW	DNK			1	1.02412	1.04835	1.07089	1.09153	1.11162	1.13223
tCO2/MWh	NW	DNK	reference		0.19084	0.172198	0.159847	0.135779	0.109412	0.099023	0.0898472
tCO2/MWh	NW	DNK	diversification		0.184985	0.163322	0.142627	0.0910436	0.0457731	0.0262384	0.0138179
tCO2/MWh	NW	DNK	directed_vision		0.175808	0.14922	0.123416	0.0829553	0.047176	0.0290916	0.014977
tCO2/MWh	NW	DNK	localization		0.176371	0.150022	0.124603	0.0758375	0.0320657	0.0155399	0.00287717
tCO2/MWh	NW	DNK	national_champions		0.168482	0.137161	0.107991	0.0622659	0.0204884	0.0114633	0.00607642
m2	NW	FIN	all	All Buildings	0.337268	0.344909	0.352315	0.358475	0.363338	0.367116	0.369976	bn m2/yr
pop	NW	FIN	all	Population	5.61704	5.73787	5.8447	5.93386	6.01193	6.09012	6.17557	million people
kWh/m2	NW	FIN	reference	All Buildings	229.944	218.623	207.459	199.913	192.798	185.092	177.589	(KW/h)/m2/yr
kWh/m2	NW	FIN	diversification	All Buildings	227.553	213.736	200.369	191.54	183.31	175.081	167.153	(KW/h)/m2/yr
kWh/m2	NW	FIN	directed_vision	All Buildings	227.536	213.448	200.625	191.212	182.209	173.632	165.063	(KW/h)/m2/yr
kWh/m2	NW	FIN	localization	All Buildings	227.172	213.695	200.976	192.456	184.86	177.165	169.85	(KW/h)/m2/yr
kWh/m2	NW	FIN	national_champions	All Buildings	227.705	213.631	200.502	191.479	182.665	174.224	165.962	(KW/h)/m2/yr
tCO2/cap	NW	FIN	reference	All Buildings	2.37129	2.12193	1.87908	1.4859	1.15004	0.94442	0.786217	tCO2/capita/yr
tCO2/cap	NW	FIN	diversification	All Buildings	2.35421	2.09335	1.83497	1.21517	0.699919	0.401744	0.147962	tCO2/capita/yr
tCO2/cap	NW	FIN	directed_vision	All Buildings	2.06825	1.6485	1.26002	0.933355	0.665689	0.423767	0.218158	tCO2/capita/yr
tCO2/cap	NW	FIN	localization	All Buildings	2.26782	1.96034	1.66425	1.04022	0.518745	0.296385	0.104276	tCO2/capita/yr
tCO2/cap	NW	FIN	national_champions	All Buildings	2.08003	1.66699	1.27362	0.862958	0.5154	0.36817	0.247429	tCO2/capita/yr
m2 [% 2020]	NW	FIN			1	1.02265	1.04461	1.06288	1.0773	1.0885	1.09698
pop [% 2020]	NW	FIN			1	1.02151	1.04053	1.0564	1.0703	1.08422	1.09944
tCO2/MWh	NW	FIN	reference		0.171749	0.161647	0.15085	0.123789	0.0993446	0.0849785	0.0737325
tCO2/MWh	NW	FIN	diversification		0.172304	0.163116	0.152521	0.10566	0.0635906	0.0382158	0.0147424
tCO2/MWh	NW	FIN	directed_vision		0.151386	0.128626	0.104598	0.0812949	0.0608461	0.0406471	0.0220117
tCO2/MWh	NW	FIN	localization		0.166259	0.15278	0.137913	0.0900177	0.0467351	0.0278619	0.0102248
tCO2/MWh	NW	FIN	national_champions		0.152135	0.129957	0.105792	0.0750588	0.0469918	0.0351943	0.0248298
m2	NW	IRL	all	All Buildings	0.228852	0.242197	0.254955	0.268449	0.285616	0.302396	0.31837	bn m2/yr
pop	NW	IRL	all	Population	5.03674	5.28381	5.51337	5.73609	5.95577	6.16675	6.35796	million people
kWh/m2	NW	IRL	reference	All Buildings	150.941	133.157	118.268	107.233	98.1949	90.8581	85.0878	(KW/h)/m2/yr
kWh/m2	NW	IRL	diversification	All Buildings	151.368	133.637	118.257	107.541	96.7284	87.3216	78.5552	(KW/h)/m2/yr
kWh/m2	NW	IRL	directed_vision	All Buildings	149.542	131.296	114.83	102.988	90.1102	78.5514	68.1773	(KW/h)/m2/yr
kWh/m2	NW	IRL	localization	All Buildings	150.287	132.335	116.445	105.347	93.5589	83.2213	74.2992	(KW/h)/m2/yr
kWh/m2	NW	IRL	national_champions	All Buildings	150.992	133.113	117.41	106.448	95.3294	85.5464	76.6497	(KW/h)/m2/yr
tCO2/cap	NW	IRL	reference	All Buildings	1.76226	1.44627	1.18753	1.01149	0.887807	0.774784	0.683261	tCO2/capita/yr
tCO2/cap	NW	IRL	diversification	All Buildings	1.67141	1.32018	1.00549	0.673436	0.383199	0.231274	0.113814	tCO2/capita/yr
tCO2/cap	NW	IRL	directed_vision	All Buildings	1.64988	1.29867	0.984916	0.657052	0.392881	0.224024	0.105182	tCO2/capita/yr
tCO2/cap	NW	IRL	localization	All Buildings	1.66871	1.33074	1.02929	0.710527	0.445352	0.244537	0.10881	tCO2/capita/yr
tCO2/cap	NW	IRL	national_champions	All Buildings	1.66954	1.31729	0.999667	0.707884	0.466997	0.270227	0.135656	tCO2/capita/yr
m2 [% 2020]	NW	IRL			1	1.05831	1.11406	1.17302	1.24804	1.32136	1.39116
pop [% 2020]	NW	IRL			1	1.04905	1.09463	1.13885	1.18246	1.22435	1.26232
tCO2/MWh	NW	IRL	reference		0.256956	0.239046	0.22099	0.207602	0.198987	0.187677	0.176731
tCO2/MWh	NW	IRL	diversification		0.243021	0.21742	0.18713	0.137821	0.0871898	0.0582909	0.0318872
tCO2/MWh	NW	IRL	directed_vision		0.242819	0.217691	0.188773	0.140413	0.0959582	0.0627677	0.0339543
tCO2/MWh	NW	IRL	localization		0.244372	0.221316	0.194542	0.14844	0.104764	0.0646703	0.0322315
tCO2/MWh	NW	IRL	national_champions		0.243354	0.217798	0.187389	0.146359	0.107816	0.0695218	0.0389513
m2	NW	LVA	all	All Buildings	0.0715124	0.0736759	0.0753629	0.0772889	0.0763447	0.0751277	0.0735854	bn m2/yr
pop	NW	LVA	all	Population	2.12378	2.07097	2.01992	1.97047	1.92502	1.88047	1.83532	million people
kWh/m2	NW	LVA	reference	All Buildings	243.168	225.465	210.508	198.943	191.37	184.414	178.197	(KW/h)/m2/yr
kWh/m2	NW	LVA	diversification	All Buildings	239.921	219.376	201.258	187.686	178.454	170.17	163.133	(KW/h)/m2/yr
kWh/m2	NW	LVA	directed_vision	All Buildings	236.567	214.03	194.843	180.623	170.197	161.007	153.162	(KW/h)/m2/yr
kWh/m2	NW	LVA	localization	All Buildings	237.456	216.996	198.975	186.414	177.827	170.018	163.585	(KW/h)/m2/yr
kWh/m2	NW	LVA	national_champions	All Buildings	238.997	219.767	202.984	191.646	184.523	178.356	172.71	(KW/h)/m2/yr
tCO2/cap	NW	LVA	reference	All Buildings	0.84613	0.783388	0.695886	0.564974	0.473075	0.412328	0.35439	tCO2/capita/yr
tCO2/cap	NW	LVA	diversification	All Buildings	0.863904	0.79152	0.710933	0.466032	0.264826	0.15105	0.0672388	tCO2/capita/yr
tCO2/cap	NW	LVA	directed_vision	All Buildings	0.766835	0.663698	0.559615	0.439312	0.330646	0.20821	0.110978	tCO2/capita/yr
tCO2/cap	NW	LVA	localization	All Buildings	0.872522	0.826093	0.765443	0.527128	0.317093	0.175482	0.0623504	tCO2/capita/yr
tCO2/cap	NW	LVA	national_champions	All Buildings	0.815625	0.740225	0.655964	0.478263	0.319688	0.201116	0.106774	tCO2/capita/yr
m2 [% 2020]	NW	LVA			1	1.03025	1.05384	1.08078	1.06757	1.05055	1.02899
pop [% 2020]	NW	LVA			1	0.975134	0.951093	0.927811	0.906409	0.885435	0.864175
tCO2/MWh	NW	LVA	reference		0.103338	0.103187	0.0981743	0.0843393	0.0734148	0.0664015	0.0590622
tCO2/MWh	NW	LVA	diversification		0.106937	0.107153	0.104907	0.0737417	0.0440721	0.0263613	0.0122407
tCO2/MWh	NW	LVA	directed_vision		0.0962669	0.0920927	0.0852968	0.0722318	0.0576955	0.0384047	0.0215186
tCO2/MWh	NW	LVA	localization		0.109125	0.113059	0.114247	0.0839783	0.0529564	0.0306526	0.0113194
tCO2/MWh	NW	LVA	national_champions		0.101351	0.10003	0.0959727	0.0741132	0.0514524	0.033488	0.0183601
m2	NW	LTU	all	All Buildings	0.121582	0.124163	0.127045	0.129745	0.129161	0.128342	0.126752	bn m2/yr
pop	NW	LTU	all	Population	3.18956	3.12454	3.05071	2.9663	2.87946	2.79562	2.71273	million people
kWh/m2	NW	LTU	reference	All Buildings	141.644	135.085	128.932	125.067	122.264	119.497	116.728	(KW/h)/m2/yr
kWh/m2	NW	LTU	diversification	All Buildings	139.372	129.7	120.747	114.669	109.94	105.376	101.552	(KW/h)/m2/yr
kWh/m2	NW	LTU	directed_vision	All Buildings	135.733	123.406	112.388	103.875	97.2281	90.9469	85.7028	(KW/h)/m2/yr
kWh/m2	NW	LTU	localization	All Buildings	136.827	125.111	114.628	106.819	100.942	95.147	90.1292	(KW/h)/m2/yr
kWh/m2	NW	LTU	national_champions	All Buildings	139.337	129.432	120.35	114.19	109.652	105.158	101.15	(KW/h)/m2/yr
tCO2/cap	NW	LTU	reference	All Buildings	0.715578	0.686121	0.656083	0.609703	0.550651	0.500852	0.48144	tCO2/capita/yr
tCO2/cap	NW	LTU	diversification	All Buildings	0.701963	0.642509	0.580353	0.419127	0.274548	0.16917	0.0744463	tCO2/capita/yr
tCO2/cap	NW	LTU	directed_vision	All Buildings	0.598201	0.490858	0.392605	0.303174	0.219441	0.136214	0.0665037	tCO2/capita/yr
tCO2/cap	NW	LTU	localization	All Buildings	0.683797	0.610768	0.536782	0.366109	0.216605	0.12218	0.0496341	tCO2/capita/yr
tCO2/cap	NW	LTU	national_champions	All Buildings	0.608616	0.506731	0.412009	0.296927	0.19796	0.119492	0.0605239	tCO2/capita/yr
m2 [% 2020]	NW	LTU			1	1.02123	1.04493	1.06714	1.06234	1.0556	1.04253
pop [% 2020]	NW	LTU			1	0.979615	0.956467	0.930003	0.902778	0.876491	0.850504
tCO2/MWh	NW	LTU	reference		0.132533	0.133247	0.133494	0.127891	0.118152	0.109955	0.1082
tCO2/MWh	NW	LTU	diversification		0.13213	0.129958	0.12609	0.0958873	0.0655123	0.0421156	0.0192316
tCO2/MWh	NW	LTU	directed_vision		0.115617	0.104347	0.0916429	0.0765678	0.059209	0.0392913	0.020357
tCO2/MWh	NW	LTU	localization		0.131105	0.128069	0.122849	0.0899131	0.0562934	0.0336874	0.014447
tCO2/MWh	NW	LTU	national_champions		0.114588	0.102706	0.0898093	0.0682155	0.0473613	0.0298098	0.0156973
m2	NW	LUX	all	All Buildings	0.0449164	0.0501478	0.0556244	0.0611557	0.0664881	0.0714104	0.075716	bn m2/yr
pop	NW	LUX	all	Population	0.593042	0.634301	0.675891	0.716881	0.756655	0.794766	0.830757	million people
kWh/m2	NW	LUX	reference	All Buildings	190.96	167.439	147.814	134.353	123.315	114.008	106.243	(KW/h)/m2/yr
kWh/m2	NW	LUX	diversification	All Buildings	190.052	164.229	142.6	126.761	113.236	100.766	89.4684	(KW/h)/m2/yr
kWh/m2	NW	LUX	directed_vision	All Buildings	189.645	164.359	142.141	124.465	109.696	96.7162	85.7788	(KW/h)/m2/yr
kWh/m2	NW	LUX	localization	All Buildings	189.626	164.661	143.504	127.762	113.823	102.1	91.5985	(KW/h)/m2/yr
kWh/m2	NW	LUX	national_champions	All Buildings	189.478	163.374	140.145	123.178	108.95	96.6497	85.9528	(KW/h)/m2/yr
tCO2/cap	NW	LUX	reference	All Buildings	2.87069	2.521	2.22106	1.98149	1.78056	1.57707	1.4078	tCO2/capita/yr
tCO2/cap	NW	LUX	diversification	All Buildings	2.86361	2.46135	2.11028	1.62575	1.20749	0.802958	0.474863	tCO2/capita/yr
tCO2/cap	NW	LUX	directed_vision	All Buildings	2.75674	2.23244	1.8271	1.43793	1.12707	0.727978	0.413133	tCO2/capita/yr
tCO2/cap	NW	LUX	localization	All Buildings	2.84902	2.4489	2.08627	1.63837	1.24348	0.903932	0.590762	tCO2/capita/yr
tCO2/cap	NW	LUX	national_champions	All Buildings	2.79583	2.29631	1.90423	1.62703	1.40964	1.13117	0.892134	tCO2/capita/yr
m2 [% 2020]	NW	LUX			1	1.11647	1.2384	1.36155	1.48026	1.58985	1.68571
pop [% 2020]	NW	LUX			1	1.06957	1.1397	1.20882	1.27589	1.34015	1.40084
tCO2/MWh	NW	LUX	reference		0.198483	0.198791	0.198393	0.194726	0.190644	0.182639	0.174953
tCO2/MWh	NW	LUX	diversification		0.19894	0.197881	0.195389	0.169335	0.140792	0.10521	0.0700776
tCO2/MWh	NW	LUX	directed_vision		0.191926	0.179336	0.169716	0.152536	0.135656	0.0993801	0.0635903
tCO2/MWh	NW	LUX	localization		0.19837	0.196363	0.19195	0.169314	0.144241	0.116893	0.0851538
tCO2/MWh	NW	LUX	national_champions		0.19482	0.185579	0.179399	0.174398	0.17083	0.154528	0.137041
m2	NW	NLD	all	All Buildings	0.797582	0.82207	0.851237	0.881455	0.899219	0.915909	0.93284	bn m2/yr
pop	NW	NLD	all	Population	17.2636	17.5889	17.8843	18.1236	18.3096	18.4528	18.5751	million people
kWh/m2	NW	NLD	reference	All Buildings	194.669	177.512	161.311	150.043	140.634	131.698	123.518	(KW/h)/m2/yr
kWh/m2	NW	NLD	diversification	All Buildings	196.085	176.306	157.572	145.132	132.613	120.582	109.9	(KW/h)/m2/yr
kWh/m2	NW	NLD	directed_vision	All Buildings	195.145	175.112	156.162	143.637	130.825	118.822	108.122	(KW/h)/m2/yr
kWh/m2	NW	NLD	localization	All Buildings	195.078	176.185	158.281	146.451	134.459	123.846	114.084	(KW/h)/m2/yr
kWh/m2	NW	NLD	national_champions	All Buildings	195.303	174.035	151.891	137.846	126.232	115.402	104.698	(KW/h)/m2/yr
tCO2/cap	NW	NLD	reference	All Buildings	1.71628	1.5357	1.38611	1.27419	1.18621	1.11568	1.06514	tCO2/capita/yr
tCO2/cap	NW	NLD	diversification	All Buildings	1.66968	1.43229	1.2188	0.89662	0.628788	0.433202	0.262539	tCO2/capita/yr
tCO2/cap	NW	NLD	directed_vision	All Buildings	1.66632	1.42206	1.20018	0.919739	0.692156	0.468077	0.265397	tCO2/capita/yr
tCO2/cap	NW	NLD	localization	All Buildings	1.67319	1.44647	1.23768	0.963777	0.725728	0.513946	0.300749	tCO2/capita/yr
tCO2/cap	NW	NLD	national_champions	All Buildings	1.68095	1.42317	1.16669	0.998642	0.822031	0.708629	0.608101	tCO2/capita/yr
m2 [% 2020]	NW	NLD			1	1.0307	1.06727	1.10516	1.12743	1.14836	1.16959
pop [% 2020]	NW	NLD			1	1.01884	1.03595	1.04982	1.06059	1.06889	1.07597
tCO2/MWh	NW	NLD	reference		0.19083	0.187256	0.185989	0.183813	0.18257	0.183364	0.186651
tCO2/MWh	NW	NLD	diversification		0.184309	0.17584	0.167421	0.133721	0.10263	0.0777613	0.0517074
tCO2/MWh	NW	NLD	directed_vision		0.184823	0.175775	0.166351	0.138597	0.114517	0.085266	0.0531296
tCO2/MWh	NW	NLD	localization		0.185649	0.177703	0.169252	0.142442	0.116826	0.0898235	0.0570606
tCO2/MWh	NW	NLD	national_champions		0.186295	0.177	0.166257	0.156809	0.140953	0.13291	0.125717
m2	NW	SWE-E	all	All Buildings	0.674359	0.70205	0.727374	0.750851	0.774965	0.800938	0.828369	bn m2/yr
pop	NW	SWE-E	all	Population	10.1855	10.6038	10.9863	11.3409	11.7051	12.0974	12.5117	million people
kWh/m2	NW	SWE-E	Scenario BAU-T	All Buildings	165.259	145.046	126.779	110.01	94.1813	79.1236	64.8974	(KW/h)/m2/yr
kWh/m2	NW	SWE-E	Scenario BAU-TE	All Buildings	167.152	147.773	130.289	114.26	99.1227	84.7017	71.0612	(KW/h)/m2/yr
tCO2/cap	NW	SWE-E	Scenario BAU-T	All Buildings	0.508279	0.443167	0.384244	0.330096	0.279001	0.230455	0.184632	tCO2/capita/yr
tCO2/cap	NW	SWE-E	Scenario BAU-TE	All Buildings	0.483906	0.40805	0.339051	0.275371	0.215375	0.158631	0.105266	tCO2/capita/yr
m2 [% 2020]	NW	SWE-E			1	1.04106	1.07861	1.11343	1.14919	1.1877	1.22838
pop [% 2020]	NW	SWE-E			1	1.04106	1.07861	1.11343	1.14919	1.1877	1.22838
tCO2/MWh	NW	SWE-E	Scenario BAU-T		0.0464548	0.0461482	0.0457777	0.045321	0.044744	0.0439918	0.0429707
tCO2/MWh	NW	SWE-E	Scenario BAU-TE		0.0437263	0.0417071	0.0393054	0.0364012	0.0328182	0.0282871	0.0223742
m2	NW	GBR-E	all	All Buildings	3.70188	3.81271	3.91592	4.0117	4.10373	4.19486	4.28241	bn m2/yr
pop	NW	GBR-E	all	Population	66.2086	68.1908	70.0367	71.7498	73.3958	75.0256	76.5915	million people
kWh/m2	NW	GBR-E	Scenario BAU-T	All Buildings	31.7566	29.1138	26.6722	24.401	22.2561	20.2097	18.2655	(KW/h)/m2/yr
kWh/m2	NW	GBR-E	Scenario BAU-TE	All Buildings	32.682	30.4616	28.4218	26.5359	24.7605	23.0679	21.4653	(KW/h)/m2/yr
tCO2/cap	NW	GBR-E	Scenario BAU-T	All Buildings	3.29489	2.9496	2.62894	2.32904	2.045	1.7738	1.5154	tCO2/capita/yr
tCO2/cap	NW	GBR-E	Scenario BAU-TE	All Buildings	3.49507	3.24115	3.00742	2.79084	2.58674	2.3921	2.20757	tCO2/capita/yr
m2 [% 2020]	NW	GBR-E			1	1.02994	1.05782	1.08369	1.10855	1.13317	1.15682
pop [% 2020]	NW	GBR-E			1	1.02994	1.05782	1.08369	1.10855	1.13317	1.15682
tCO2/MWh	NW	GBR-E	Scenario BAU-T		1.85566	1.81199	1.76284	1.70711	1.64337	1.56977	1.48384
tCO2/MWh	NW	GBR-E	Scenario BAU-TE		1.91267	1.903	1.89249	1.88103	1.86847	1.85465	1.83938
m2	NW	DEU-C	all	Residential buildings	3.66275	3.65261	3.63803	3.61819	3.59374	3.56459	3.52959	bn m2/yr
pop	NW	DEU-C	all	Population	81.9102	81.6835	81.3574	80.9137	80.3669	79.715	78.9322	million people
kWh/m2	NW	DEU-C	1	Residential buildings	367.059	350.443	334.474	318.84	303.422	288.172	273.123	(KW/h)/m2/yr
kWh/m2	NW	DEU-C	2	Residential buildings	367.059	333.139	299.728	266.434	233.072	199.516	165.68	(KW/h)/m2/yr
kWh/m2	NW	DEU-C	3	Residential buildings	367.059	315.835	264.981	214.029	162.723	110.86	58.2382	(KW/h)/m2/yr
tCO2/cap	NW	DEU-C	1	Residential buildings	3.31192	3.17269	3.03019	2.88074	2.72912	2.57461	2.41986	tCO2/capita/yr
tCO2/cap	NW	DEU-C	2	Residential buildings	3.31192	3.02427	2.72595	2.40876	2.08272	1.74608	1.46242	tCO2/capita/yr
tCO2/cap	NW	DEU-C	3	Residential buildings	3.31192	2.87584	2.42171	1.93679	1.43632	0.917565	0.385823	tCO2/capita/yr
m2 [% 2020]	NW	DEU-C			1	0.997232	0.993251	0.987834	0.981159	0.9732	0.963644
pop [% 2020]	NW	DEU-C			1	0.997232	0.993251	0.987834	0.981159	0.9732	0.963644
tCO2/MWh	NW	DEU-C	1		0.201779	0.202461	0.202599	0.202051	0.201144	0.199797	0.198136
tCO2/MWh	NW	DEU-C	2		0.201779	0.203014	0.203386	0.202178	0.199834	0.195712	0.197393
tCO2/MWh	NW	DEU-C	3		0.201779	0.203627	0.204379	0.202367	0.197393	0.185094	0.148153
m2	NW	NOR-R	all	All Buildings	0.370481	0.385708	0.400524	0.413973	0.426217	0.437455	0.448309	bn m2/yr
pop	NW	NOR-R	all	Population	5.368	5.499	5.629	5.75	5.857	5.941	6.002	million people
kWh/m2	NW	NOR-R	NOR_Baseline_a	All Buildings	174.689	167.382	157.944	148.928	140.345	134.065	129.352	kWh/m2/yr
kWh/m2	NW	NOR-R	NOR_Baseline_b	All Buildings	174.689	167.382	157.944	148.928	140.345	134.065	129.352	kWh/m2/yr
kWh/m2	NW	NOR-R	NOR_Baseline_c	All Buildings	174.689	167.382	157.944	148.928	140.345	134.065	129.352	kWh/m2/yr
kWh/m2	NW	NOR-R	NOR_Baseline_d	All Buildings	174.689	167.382	157.944	148.928	140.345	134.065	129.352	kWh/m2/yr
kWh/m2	NW	NOR-R	NOR_Baseline_e	All Buildings	174.689	167.382	157.944	148.928	140.345	134.065	129.352	kWh/m2/yr
kWh/m2	NW	NOR-R	NOR_ZEB1_a	All Buildings	174.689	165.931	149.424	133.917	117.936	104.61	93.1644	kWh/m2/yr
kWh/m2	NW	NOR-R	NOR_ZEB1_b	All Buildings	174.689	165.931	149.424	133.917	117.936	104.61	93.1644	kWh/m2/yr
kWh/m2	NW	NOR-R	NOR_ZEB1_c	All Buildings	174.689	165.931	149.424	133.917	117.936	104.61	93.1644	kWh/m2/yr
kWh/m2	NW	NOR-R	NOR_ZEB1_d	All Buildings	174.689	165.931	149.424	133.917	117.936	104.61	93.1644	kWh/m2/yr
kWh/m2	NW	NOR-R	NOR_ZEB1_e	All Buildings	174.689	165.931	149.424	133.917	117.936	104.61	93.1644	kWh/m2/yr
kWh/m2	NW	NOR-R	NOR_ZEB2_a	All Buildings	172.387	154.248	135.457	117.253	96.4091	78.3501	62.2233	kWh/m2/yr
kWh/m2	NW	NOR-R	NOR_ZEB2_b	All Buildings	172.387	154.248	135.457	117.253	96.4091	78.3501	62.2233	kWh/m2/yr
kWh/m2	NW	NOR-R	NOR_ZEB2_c	All Buildings	172.387	154.248	135.457	117.253	96.4091	78.3501	62.2233	kWh/m2/yr
kWh/m2	NW	NOR-R	NOR_ZEB2_d	All Buildings	172.387	154.248	135.457	117.253	96.4091	78.3501	62.2233	kWh/m2/yr
kWh/m2	NW	NOR-R	NOR_ZEB2_e	All Buildings	172.387	154.248	135.457	117.253	96.4091	78.3501	62.2233	kWh/m2/yr
tCO2/cap	NW	NOR-R	NOR_Baseline_a	All Buildings	0.223538	0.217597	0.208267	0.198716	0.189302	0.182962	0.179029	tCO2/capita/yr
tCO2/cap	NW	NOR-R	NOR_Baseline_b	All Buildings	0.310571	0.279236	0.245103	0.2127	0.182521	0.157013	0.134631	tCO2/capita/yr
tCO2/cap	NW	NOR-R	NOR_Baseline_c	All Buildings	1.44885	1.41135	1.35081	1.2874	1.22457	1.18313	1.15827	tCO2/capita/yr
tCO2/cap	NW	NOR-R	NOR_Baseline_d	All Buildings	3.24248	2.71443	2.17268	1.66525	1.19851	0.785648	0.404586	tCO2/capita/yr
tCO2/cap	NW	NOR-R	NOR_Baseline_e	All Buildings	5.54013	5.39729	5.16576	4.92248	4.68131	4.52267	4.42793	tCO2/capita/yr
tCO2/cap	NW	NOR-R	NOR_ZEB1_a	All Buildings	0.223538	0.21573	0.197059	0.178668	0.158905	0.142425	0.128421	tCO2/capita/yr
tCO2/cap	NW	NOR-R	NOR_ZEB1_b	All Buildings	0.310571	0.276835	0.231929	0.191272	0.15317	0.121933	0.0958244	tCO2/capita/yr
tCO2/cap	NW	NOR-R	NOR_ZEB1_c	All Buildings	1.44885	1.39913	1.27865	1.15986	1.03452	0.932292	0.847366	tCO2/capita/yr
tCO2/cap	NW	NOR-R	NOR_ZEB1_d	All Buildings	3.24248	2.6909	2.05666	1.50041	1.01248	0.618388	0.294022	tCO2/capita/yr
tCO2/cap	NW	NOR-R	NOR_ZEB1_e	All Buildings	5.54013	5.35048	4.89005	4.43603	3.95818	3.56964	3.24791	tCO2/capita/yr
tCO2/cap	NW	NOR-R	NOR_ZEB2_a	All Buildings	0.220594	0.200495	0.17846	0.156111	0.12933	0.105826	0.0846023	tCO2/capita/yr
tCO2/cap	NW	NOR-R	NOR_ZEB2_b	All Buildings	0.306495	0.257394	0.210185	0.167217	0.124582	0.090119	0.0619349	tCO2/capita/yr
tCO2/cap	NW	NOR-R	NOR_ZEB2_c	All Buildings	1.42998	1.30246	1.16249	1.02075	0.854305	0.71124	0.584554	tCO2/capita/yr
tCO2/cap	NW	NOR-R	NOR_ZEB2_d	All Buildings	3.20031	2.50533	1.87032	1.32085	0.83606	0.47064	0.199761	tCO2/capita/yr
tCO2/cap	NW	NOR-R	NOR_ZEB2_e	All Buildings	5.46811	4.9819	4.44814	3.90778	3.27498	2.73271	2.25389	tCO2/capita/yr
m2 [% 2020]	NW	NOR-R			1	1.0411	1.08109	1.11739	1.15044	1.18078	1.21007
pop [% 2020]	NW	NOR-R			1	1.0244	1.04862	1.07116	1.0911	1.10674	1.11811
tCO2/MWh	NW	NOR-R	NOR_Baseline_a		0.018541	0.0188361	0.0191058	0.0193332	0.0195436	0.0197738	0.0200539
tCO2/MWh	NW	NOR-R	NOR_Baseline_b		0.0257598	0.0241718	0.022485	0.0206937	0.0188436	0.0169694	0.0150807
tCO2/MWh	NW	NOR-R	NOR_Baseline_c		0.120172	0.122172	0.12392	0.125251	0.126425	0.127868	0.129743
tCO2/MWh	NW	NOR-R	NOR_Baseline_d		0.268942	0.234972	0.199315	0.162013	0.123735	0.0849099	0.0453195
tCO2/MWh	NW	NOR-R	NOR_Baseline_e		0.459517	0.467211	0.473892	0.47891	0.4833	0.488793	0.495993
tCO2/MWh	NW	NOR-R	NOR_ZEB1_a		0.018541	0.0188378	0.0191082	0.0193312	0.0195226	0.0197271	0.0199725
tCO2/MWh	NW	NOR-R	NOR_ZEB1_b		0.0257598	0.0241735	0.0224895	0.0206949	0.0188181	0.0168887	0.014903
tCO2/MWh	NW	NOR-R	NOR_ZEB1_c		0.120172	0.122173	0.123987	0.125492	0.127098	0.12913	0.131786
tCO2/MWh	NW	NOR-R	NOR_ZEB1_d		0.268942	0.234972	0.199429	0.162338	0.124391	0.0856517	0.0457274
tCO2/MWh	NW	NOR-R	NOR_ZEB1_e		0.459517	0.467209	0.474175	0.479961	0.486291	0.494424	0.505128
tCO2/MWh	NW	NOR-R	NOR_ZEB2_a		0.0185411	0.0188334	0.0190892	0.0192911	0.019437	0.0195704	0.0197004
tCO2/MWh	NW	NOR-R	NOR_ZEB2_b		0.0257612	0.0241782	0.0224826	0.0206635	0.0187233	0.0166657	0.0144221
tCO2/MWh	NW	NOR-R	NOR_ZEB2_c		0.120191	0.122346	0.124347	0.126138	0.128393	0.13153	0.136119
tCO2/MWh	NW	NOR-R	NOR_ZEB2_d		0.268989	0.235338	0.200061	0.163222	0.125651	0.0870356	0.0465162
tCO2/MWh	NW	NOR-R	NOR_ZEB2_e		0.4596	0.467974	0.4758	0.482897	0.492196	0.50536	0.524839
m2	NW	FRA-E	all	All Buildings	3.02789	3.11381	3.19678	3.27618	3.35056	3.41774	3.47768	bn m2/yr
pop	NW	FRA-E	all	Population	66.6091	68.4991	70.3243	72.071	73.7074	75.1852	76.5039	million people
kWh/m2	NW	FRA-E	Scenario BAU-T	All Buildings	41.335	39.3092	37.4265	35.6779	34.063	32.5868	31.2324	(KW/h)/m2/yr
kWh/m2	NW	FRA-E	Scenario BAU-TE	All Buildings	42.8212	41.4768	40.2417	39.1117	38.092	37.195	36.408	(KW/h)/m2/yr
tCO2/cap	NW	FRA-E	Scenario BAU-T	All Buildings	1.10702	0.939595	0.781881	0.632836	0.491578	0.357208	0.228493	tCO2/capita/yr
tCO2/cap	NW	FRA-E	Scenario BAU-TE	All Buildings	1.3767	1.33296	1.29275	1.25595	1.22271	1.19344	1.16771	tCO2/capita/yr
m2 [% 2020]	NW	FRA-E			1	1.02837	1.05578	1.082	1.10657	1.12875	1.14855
pop [% 2020]	NW	FRA-E			1	1.02837	1.05578	1.082	1.10657	1.12875	1.14855
tCO2/MWh	NW	FRA-E	Scenario BAU-T		0.589156	0.525824	0.459573	0.390198	0.31747	0.241142	0.160939
tCO2/MWh	NW	FRA-E	Scenario BAU-TE		0.707253	0.706976	0.706696	0.706414	0.70613	0.705843	0.705555
m2	NW	DEU-E	all	All Buildings	3.2698	3.26075	3.24774	3.23002	3.2082	3.18217	3.15093	bn m2/yr
pop	NW	DEU-E	all	Population	81.9102	81.6835	81.3574	80.9137	80.3669	79.715	78.9322	million people
kWh/m2	NW	DEU-E	Scenario BAU-T	Residential buildings	167.485	144.947	122.433	99.8819	77.1814	54.2415	30.9744	KWh/m2/yr
kWh/m2	NW	DEU-E	Scenario BAU-TE	Residential buildings	208.676	206.905	205.374	204.127	203.127	202.379	201.954	KWh/m2/yr
tCO2/cap	NW	DEU-E	Scenario BAU-T	Residential buildings	2.11941	1.86449	1.61012	1.35567	1.09982	0.841575	0.580031	tCO2/capita/yr
tCO2/cap	NW	DEU-E	Scenario BAU-TE	Residential buildings	2.58696	2.56776	2.55157	2.53893	2.5294	2.52306	2.52078	tCO2/capita/yr
m2 [% 2020]	NW	DEU-E			1	0.997232	0.993251	0.987834	0.981159	0.9732	0.963644
pop [% 2020]	NW	DEU-E			1	0.997232	0.993251	0.987834	0.981159	0.9732	0.963644
tCO2/MWh	NW	DEU-E	Scenario BAU-T		0.316996	0.322231	0.329441	0.340003	0.356964	0.388667	0.469099
tCO2/MWh	NW	DEU-E	Scenario BAU-TE		0.310551	0.310886	0.311228	0.311578	0.311937	0.312304	0.31268
Variable	Region	Value	Scenario	Sector	2020	2025	2030	2035	2040	2045	2050	Unit
m2	SE	Avg	all	All Buildings	0.756937	0.779344	0.801102	0.822336	0.838863	0.853	0.864194	bn m2/yr
pop	SE	Avg	all	All Buildings	19.1836	19.2972	19.3756	19.4357	19.4851	19.5052	19.4734	million people
kWh/m2	SE	Avg	EU SE - RS	All Buildings	129.807	122.404	115.457	110.637	106.407	102.177	98.1566	(KW/h)/m2/yr
kWh/m2	SE	Avg	EU SE - DS	All Buildings	128.524	119.273	110.6	104.977	99.1792	93.2721	87.7592	(KW/h)/m2/yr
tCO2/cap	SE	Avg	EU SE - RS	All Buildings	1.13693	1.00497	0.886242	0.804642	0.738768	0.688514	0.649521	tCO2/cap/yr
tCO2/cap	SE	Avg	EU SE - DS	All Buildings	0.985936	0.78838	0.603258	0.452819	0.315802	0.216943	0.136127	tCO2/cap/yr
tCO2/MWh	SE	Avg	EU SE - RS	All Buildings	1	0.927153	0.855498	0.802032	0.765574	0.744967	0.731699	evolution relative to 2020 [%}
tCO2/MWh	SE	Avg	EU SE - DS	All Buildings	1	0.845936	0.686198	0.542913	0.402884	0.303486	0.211083	evolution relative to 2020 [%}
m2 [% 2020]	SE	Avg	EU SE - m2	All Buildings	1	1.0296	1.05835	1.0864	1.10823	1.12691	1.1417	evolution relative to 2020 [%}
pop [% 2020]	SE	Avg	EU SE - Pop	All Buildings	1	1.00592	1.01001	1.01314	1.01572	1.01676	1.01511	evolution relative to 2020 [%}
tCO2/MWh	SE	Avg	EU SE - RS	All Buildings	0.237084	0.219813	0.202825	0.190149	0.181505	0.176619	0.173474	tCO2/MWh/yr
tCO2/MWh	SE	Avg	EU SE - DS	All Buildings	0.205177	0.173567	0.140792	0.111394	0.0826627	0.0622684	0.0433094	tCO2/MWh/yr
m2	SE	BGR	all	All Buildings	0.188204	0.187884	0.18911	0.191439	0.190876	0.190204	0.188267	bn m2/yr
pop	SE	BGR	all	All Buildings	7.06828	6.89999	6.7536	6.62386	6.50964	6.40612	6.30848	million people
kWh/m2	SE	BGR	reference	All Buildings	130.993	127.572	123.904	121.293	119.868	117.789	115.42	(KW/h)/m2/yr
kWh/m2	SE	BGR	diversification	All Buildings	128.108	118.361	109.734	102.66	95.8826	89.4921	84.5138	(KW/h)/m2/yr
kWh/m2	SE	BGR	directed_vision	All Buildings	126.122	116.008	105.392	96.499	89.5271	82.7346	77.0013	(KW/h)/m2/yr
kWh/m2	SE	BGR	localization	All Buildings	128.102	118.176	107.611	99.3993	92.7777	86.1791	80.6675	(KW/h)/m2/yr
kWh/m2	SE	BGR	national_champions	All Buildings	128.197	119.288	110.753	103.64	96.7743	90.7451	85.971	(KW/h)/m2/yr
tCO2/cap	SE	BGR	reference	All Buildings	0.812213	0.71161	0.598806	0.569924	0.52332	0.47526	0.451596	tCO2/capita/yr
tCO2/cap	SE	BGR	diversification	All Buildings	0.653929	0.501447	0.331445	0.245833	0.164476	0.102009	0.056194	tCO2/capita/yr
tCO2/cap	SE	BGR	directed_vision	All Buildings	0.611347	0.410907	0.221293	0.154472	0.0878837	0.0578605	0.0355246	tCO2/capita/yr
tCO2/cap	SE	BGR	localization	All Buildings	0.646194	0.48653	0.297151	0.190014	0.0991376	0.0555265	0.0255525	tCO2/capita/yr
tCO2/cap	SE	BGR	national_champions	All Buildings	0.62069	0.422224	0.234627	0.164319	0.0938821	0.0554741	0.0293943	tCO2/capita/yr
m2 [% 2020]	SE	BGR		All Buildings	1	0.9983	1.00481	1.01719	1.0142	1.01062	1.00033
pop [% 2020]	SE	BGR		All Buildings	1	0.97619	0.955479	0.937124	0.920965	0.90632	0.892505
tCO2/MWh	SE	BGR	reference	All Buildings	0.232866	0.209494	0.181504	0.176468	0.163964	0.151535	0.146945
tCO2/MWh	SE	BGR	diversification	All Buildings	0.191708	0.159111	0.113437	0.0899337	0.0644239	0.0428094	0.0249716
tCO2/MWh	SE	BGR	directed_vision	All Buildings	0.182046	0.133028	0.0788576	0.060119	0.0368671	0.0262652	0.0173267
tCO2/MWh	SE	BGR	localization	All Buildings	0.189449	0.154619	0.103706	0.0717938	0.040131	0.0241982	0.0118965
tCO2/MWh	SE	BGR	national_champions	All Buildings	0.181837	0.132933	0.079562	0.0595453	0.0364341	0.022959	0.0128409
m2	SE	CYP	all	All Buildings	0.0423481	0.0447832	0.0471951	0.0492612	0.0521845	0.0548221	0.0572126	bn m2/yr
pop	SE	CYP	all	All Buildings	1.24777	1.31583	1.3774	1.43271	1.48431	1.53338	1.57867	million people
kWh/m2	SE	CYP	reference	All Buildings	80.5468	75.6013	71.1451	69.1065	67.4425	65.7863	64.3719	(KW/h)/m2/yr
kWh/m2	SE	CYP	diversification	All Buildings	80.5743	75.0173	70.2197	67.0387	62.4852	58.0051	53.813	(KW/h)/m2/yr
kWh/m2	SE	CYP	directed_vision	All Buildings	80.5638	74.6901	69.6696	66.1475	61.3191	56.5703	52.0671	(KW/h)/m2/yr
kWh/m2	SE	CYP	localization	All Buildings	80.675	75.0104	70.1131	66.8613	62.1561	57.5134	53.3879	(KW/h)/m2/yr
kWh/m2	SE	CYP	national_champions	All Buildings	80.5954	75.1428	70.3363	67.283	62.878	58.4232	54.6743	(KW/h)/m2/yr
tCO2/cap	SE	CYP	reference	All Buildings	0.821652	0.721333	0.627647	0.548572	0.497856	0.434897	0.381453	tCO2/capita/yr
tCO2/cap	SE	CYP	diversification	All Buildings	0.728891	0.561595	0.405324	0.262581	0.126819	0.0813531	0.0439852	tCO2/capita/yr
tCO2/cap	SE	CYP	directed_vision	All Buildings	0.778413	0.639044	0.512895	0.393003	0.279877	0.149548	0.0337035	tCO2/capita/yr
tCO2/cap	SE	CYP	localization	All Buildings	0.727262	0.555787	0.396743	0.252099	0.114671	0.0669568	0.0318939	tCO2/capita/yr
tCO2/cap	SE	CYP	national_champions	All Buildings	0.768954	0.625569	0.49136	0.367819	0.249977	0.140956	0.0526291	tCO2/capita/yr
m2 [% 2020]	SE	CYP		All Buildings	1	1.0575	1.11446	1.16324	1.23228	1.29456	1.35101
pop [% 2020]	SE	CYP		All Buildings	1	1.05454	1.10389	1.14822	1.18957	1.22889	1.26519
tCO2/MWh	SE	CYP	reference	All Buildings	0.300568	0.281131	0.25994	0.233893	0.217507	0.194784	0.174601
tCO2/MWh	SE	CYP	diversification	All Buildings	0.266544	0.220579	0.170077	0.115409	0.0598013	0.0413247	0.0240836
tCO2/MWh	SE	CYP	directed_vision	All Buildings	0.28469	0.252099	0.216914	0.175059	0.134485	0.0778922	0.0190727
tCO2/MWh	SE	CYP	localization	All Buildings	0.265616	0.218318	0.16673	0.111096	0.0543589	0.0343027	0.0176022
tCO2/MWh	SE	CYP	national_champions	All Buildings	0.28112	0.245296	0.205837	0.161076	0.11714	0.0710888	0.0283626
m2	SE	POL	all	All Buildings	1.52306	1.57878	1.62417	1.65711	1.66929	1.67279	1.66854	bn m2/yr
pop	SE	POL	all	Population	38.4095	38.2587	37.8887	37.2915	36.5857	35.8669	35.1629	million people
kWh/m2	SE	POL	reference	All Buildings	166.104	153.097	142.115	134.659	128.122	122.911	118.923	(KW/h)/m2/yr
kWh/m2	SE	POL	diversification	All Buildings	160.088	145.741	132.163	122.687	112.94	104.301	96.3212	(KW/h)/m2/yr
kWh/m2	SE	POL	directed_vision	All Buildings	159.917	146.008	131.677	122.651	112.806	102.89	94.4778	(KW/h)/m2/yr
kWh/m2	SE	POL	localization	All Buildings	159.532	145.194	131.031	120.766	110.645	101.546	93.4211	(KW/h)/m2/yr
kWh/m2	SE	POL	national_champions	All Buildings	159.835	145.311	131.639	121.917	113.308	105.057	97.7823	(KW/h)/m2/yr
tCO2/cap	SE	POL	reference	All Buildings	1.76466	1.57377	1.36706	1.21092	1.08794	1.00679	0.933271	tCO2/capita/yr
tCO2/cap	SE	POL	diversification	All Buildings	1.6712	1.40397	1.14583	0.862812	0.571585	0.386343	0.238058	tCO2/capita/yr
tCO2/cap	SE	POL	directed_vision	All Buildings	1.60571	1.30355	1.00774	0.690103	0.383453	0.203809	0.0817908	tCO2/capita/yr
tCO2/cap	SE	POL	localization	All Buildings	1.67721	1.41417	1.1443	0.865291	0.564512	0.374109	0.230922	tCO2/capita/yr
tCO2/cap	SE	POL	national_champions	All Buildings	1.66769	1.3987	1.13744	0.91341	0.68491	0.524942	0.384536	tCO2/capita/yr
m2 [% 2020]	SE	POL			1	1.03658	1.06638	1.08801	1.09601	1.09831	1.09552
pop [% 2020]	SE	POL			1	0.996072	0.98644	0.970892	0.952517	0.933803	0.915473
tCO2/MWh	SE	POL	reference		0.267919	0.259236	0.242587	0.226777	0.214142	0.206571	0.197908
tCO2/MWh	SE	POL	diversification		0.263264	0.242939	0.218641	0.177353	0.127631	0.0934125	0.0623279
tCO2/MWh	SE	POL	directed_vision		0.253218	0.225151	0.193	0.141894	0.0857236	0.0499539	0.0218321
tCO2/MWh	SE	POL	localization		0.265131	0.245626	0.220236	0.180691	0.128666	0.0929083	0.0623362
tCO2/MWh	SE	POL	national_champions		0.263126	0.242743	0.217905	0.18894	0.152438	0.126011	0.0991738
m2	SE	PRT	all	All Buildings	0.420972	0.439016	0.458125	0.476774	0.49215	0.505386	0.516234	bn m2/yr
pop	SE	PRT	all	Population	10.91	10.9992	11.0824	11.1632	11.2338	11.2838	11.3097	million people
kWh/m2	SE	PRT	reference	All Buildings	49.8109	46.573	43.6936	41.9677	40.5831	39.6	38.7379	(KW/h)/m2/yr
kWh/m2	SE	PRT	diversification	All Buildings	50.6798	47.2172	43.9898	42.3276	40.9904	39.7914	38.7776	(KW/h)/m2/yr
kWh/m2	SE	PRT	directed_vision	All Buildings	50.6295	47.0637	43.8368	41.9694	40.4574	39.1707	38.1006	(KW/h)/m2/yr
kWh/m2	SE	PRT	localization	All Buildings	50.6524	47.5487	44.6127	43.2324	42.0961	41.1526	40.3418	(KW/h)/m2/yr
kWh/m2	SE	PRT	national_champions	All Buildings	50.6447	47.807	45.1119	43.8818	42.8754	42.0084	41.2657	(KW/h)/m2/yr
tCO2/cap	SE	PRT	reference	All Buildings	0.291383	0.230483	0.181084	0.154822	0.137125	0.136933	0.138463	tCO2/capita/yr
tCO2/cap	SE	PRT	diversification	All Buildings	0.258163	0.175724	0.106321	0.0621025	0.0243514	0.011817	0.00650554	tCO2/capita/yr
tCO2/cap	SE	PRT	directed_vision	All Buildings	0.244653	0.154504	0.0760727	0.04508	0.0251829	0.0128928	0.00640532	tCO2/capita/yr
tCO2/cap	SE	PRT	localization	All Buildings	0.258111	0.176304	0.106789	0.0618603	0.0241537	0.0138815	0.00672585	tCO2/capita/yr
tCO2/cap	SE	PRT	national_champions	All Buildings	0.251048	0.166176	0.0931472	0.0567039	0.025494	0.0154884	0.00769965	tCO2/capita/yr
m2 [% 2020]	SE	PRT			1	1.04286	1.08826	1.13255	1.16908	1.20052	1.22629
pop [% 2020]	SE	PRT			1	1.00818	1.0158	1.02321	1.02968	1.03426	1.03663
tCO2/MWh	SE	PRT	reference		0.151604	0.128255	0.107407	0.0956068	0.0875676	0.0896156	0.0926334
tCO2/MWh	SE	PRT	diversification		0.132017	0.0964501	0.0626378	0.0380239	0.0153962	0.00769643	0.00434785
tCO2/MWh	SE	PRT	directed_vision		0.125233	0.0850797	0.044974	0.027837	0.0161316	0.00853016	0.00435693
tCO2/MWh	SE	PRT	localization		0.132062	0.0960936	0.0620355	0.0370828	0.0148701	0.008742	0.00432079
tCO2/MWh	SE	PRT	national_champions		0.128468	0.0900839	0.0535118	0.0334888	0.0154099	0.00955522	0.00483562
m2	SE	SVK	all	All Buildings	0.20052	0.205869	0.20988	0.212346	0.212879	0.212843	0.212096	bn m2/yr
pop	SE	SVK	all	Population	5.6068	5.65359	5.66872	5.64898	5.61273	5.57281	5.52957	million people
kWh/m2	SE	SVK	reference	All Buildings	186.361	170.786	156.847	147.012	138.511	130.616	123.769	(KW/h)/m2/yr
kWh/m2	SE	SVK	diversification	All Buildings	191.144	177.891	166.161	159.518	154.17	147.931	142.305	(KW/h)/m2/yr
kWh/m2	SE	SVK	directed_vision	All Buildings	187.785	172.198	158.38	149.418	141.255	133.379	125.876	(KW/h)/m2/yr
kWh/m2	SE	SVK	localization	All Buildings	189.616	175.987	164.125	156.918	150.602	144.581	138.718	(KW/h)/m2/yr
kWh/m2	SE	SVK	national_champions	All Buildings	192.429	179.936	168.11	160.703	154.394	148.335	142.816	(KW/h)/m2/yr
tCO2/cap	SE	SVK	reference	All Buildings	1.40993	1.25883	1.12492	1.01959	0.926137	0.817669	0.729055	tCO2/capita/yr
tCO2/cap	SE	SVK	diversification	All Buildings	1.37965	1.17447	0.977959	0.756501	0.568826	0.36222	0.19661	tCO2/capita/yr
tCO2/cap	SE	SVK	directed_vision	All Buildings	1.23246	0.957786	0.708967	0.539694	0.397615	0.266354	0.15203	tCO2/capita/yr
tCO2/cap	SE	SVK	localization	All Buildings	1.36997	1.16318	0.96645	0.731156	0.519382	0.341834	0.196287	tCO2/capita/yr
tCO2/cap	SE	SVK	national_champions	All Buildings	1.24909	0.994581	0.746931	0.643333	0.543049	0.409332	0.285184	tCO2/capita/yr
m2 [% 2020]	SE	SVK			1	1.02668	1.04668	1.05898	1.06164	1.06146	1.05773
pop [% 2020]	SE	SVK			1	1.00835	1.01105	1.00752	1.00106	0.993938	0.986226
tCO2/MWh	SE	SVK	reference		0.211544	0.206097	0.20054	0.193923	0.18696	0.175041	0.164704
tCO2/MWh	SE	SVK	diversification		0.201821	0.184606	0.164569	0.132605	0.103166	0.0684654	0.0386315
tCO2/MWh	SE	SVK	directed_vision		0.183514	0.155525	0.125165	0.100995	0.0787074	0.0558378	0.0337711
tCO2/MWh	SE	SVK	localization		0.20202	0.184809	0.16465	0.130285	0.0964306	0.0661094	0.0395655
tCO2/MWh	SE	SVK	national_champions		0.181503	0.154554	0.124235	0.111936	0.0983486	0.0771596	0.0558348
m2	SE	SVN	all	All Buildings	0.101182	0.103855	0.106312	0.10849	0.109545	0.11035	0.110768	bn m2/yr
pop	SE	SVN	all	Population	2.09406	2.11672	2.13466	2.15048	2.16721	2.1841	2.19905	million people
kWh/m2	SE	SVN	reference	All Buildings	144.721	140.016	135.632	132.469	130.647	128.465	125.004	(KW/h)/m2/yr
kWh/m2	SE	SVN	diversification	All Buildings	144.72	137.202	129.095	126.457	124.3	120.582	117.382	(KW/h)/m2/yr
kWh/m2	SE	SVN	directed_vision	All Buildings	139.779	129.075	120.147	115.187	110.517	104.869	99.7454	(KW/h)/m2/yr
kWh/m2	SE	SVN	localization	All Buildings	141.901	133.494	126.678	122.73	119.723	116.908	113.62	(KW/h)/m2/yr
kWh/m2	SE	SVN	national_champions	All Buildings	144.073	135.814	129	125.733	122.769	118.901	115.312	(KW/h)/m2/yr
tCO2/cap	SE	SVN	reference	All Buildings	1.03656	0.895083	0.770183	0.747002	0.697827	0.598574	0.536173	tCO2/capita/yr
tCO2/cap	SE	SVN	diversification	All Buildings	0.906506	0.689763	0.534094	0.437653	0.350904	0.233097	0.128082	tCO2/capita/yr
tCO2/cap	SE	SVN	directed_vision	All Buildings	0.858717	0.612009	0.401096	0.311439	0.23777	0.163101	0.100253	tCO2/capita/yr
tCO2/cap	SE	SVN	localization	All Buildings	0.907868	0.701643	0.525647	0.437996	0.348796	0.229754	0.135339	tCO2/capita/yr
tCO2/cap	SE	SVN	national_champions	All Buildings	0.838329	0.580606	0.359919	0.279109	0.214604	0.151391	0.106686	tCO2/capita/yr
m2 [% 2020]	SE	SVN			1	1.02642	1.0507	1.07223	1.08266	1.09062	1.09475
pop [% 2020]	SE	SVN			1	1.01082	1.01939	1.02694	1.03493	1.043	1.05014
tCO2/MWh	SE	SVN	reference		0.148235	0.132304	0.117522	0.116707	0.110544	0.0964319	0.0887707
tCO2/MWh	SE	SVN	diversification		0.129637	0.104047	0.0856244	0.071627	0.0584257	0.0400078	0.0225826
tCO2/MWh	SE	SVN	directed_vision		0.127144	0.0981303	0.0690915	0.0559575	0.0445265	0.0321883	0.0208014
tCO2/MWh	SE	SVN	localization		0.132412	0.108779	0.0858777	0.0738597	0.0602952	0.0406732	0.0246521
tCO2/MWh	SE	SVN	national_champions		0.120426	0.088476	0.0577434	0.0459423	0.0361773	0.0263514	0.0191479
m2	SE	MLT	all	All Buildings	0.0130153	0.0119699	0.0108879	0.0102313	0.00996121	0.00976412	0.00962478	bn m2/yr
pop	SE	MLT	all	Population	0.433184	0.439902	0.444389	0.446341	0.446144	0.444808	0.443076	million people
kWh/m2	SE	MLT	reference	All Buildings	81.3013	80.9316	79.8927	80.1675	80.0273	78.8796	77.503	(KW/h)/m2/yr
kWh/m2	SE	MLT	diversification	All Buildings	84.6508	91.7239	99.8354	106.938	110.077	112.077	113.276	(KW/h)/m2/yr
kWh/m2	SE	MLT	directed_vision	All Buildings	84.5911	91.548	99.4735	106.239	109.023	110.647	111.789	(KW/h)/m2/yr
kWh/m2	SE	MLT	localization	All Buildings	84.655	92.1042	100.348	107.974	111.224	113.308	114.851	(KW/h)/m2/yr
kWh/m2	SE	MLT	national_champions	All Buildings	84.5143	92.0602	100.666	108.355	112.207	114.937	116.904	(KW/h)/m2/yr
tCO2/cap	SE	MLT	reference	All Buildings	1.00074	0.801728	0.629047	0.486695	0.432433	0.417355	0.408575	tCO2/capita/yr
tCO2/cap	SE	MLT	diversification	All Buildings	0.829082	0.59524	0.384243	0.359484	0.339492	0.332606	0.328545	tCO2/capita/yr
tCO2/cap	SE	MLT	directed_vision	All Buildings	0.945009	0.775563	0.622046	0.400319	0.186511	0.134173	0.0844671	tCO2/capita/yr
tCO2/cap	SE	MLT	localization	All Buildings	0.830772	0.597699	0.384135	0.358144	0.334168	0.32364	0.316014	tCO2/capita/yr
tCO2/cap	SE	MLT	national_champions	All Buildings	0.941227	0.768191	0.610326	0.39621	0.191208	0.13752	0.0884938	tCO2/capita/yr
m2 [% 2020]	SE	MLT			1	0.919681	0.83655	0.786099	0.765347	0.750204	0.739499
pop [% 2020]	SE	MLT			1	1.01551	1.02587	1.03037	1.02992	1.02683	1.02283
tCO2/MWh	SE	MLT	reference		0.409676	0.329707	0.262057	0.202059	0.179846	0.176101	0.175458
tCO2/MWh	SE	MLT	diversification		0.325976	0.215988	0.128097	0.111884	0.102648	0.0987716	0.096533
tCO2/MWh	SE	MLT	directed_vision		0.371818	0.28196	0.20813	0.125412	0.0569384	0.0403596	0.0251484
tCO2/MWh	SE	MLT	localization		0.326624	0.215985	0.127407	0.110397	0.0999965	0.0950655	0.0915784
tCO2/MWh	SE	MLT	national_champions		0.370666	0.277726	0.20179	0.121701	0.0567158	0.0398222	0.0251944
m2	SE	ITA	all	All Buildings	3.35882	3.45298	3.54713	3.64104	3.70619	3.76231	3.80592	bn m2/yr
pop	SE	ITA	all	Population	61.7017	61.8395	61.9539	62.0285	62.0225	61.8514	61.4758	million people
kWh/m2	SE	ITA	reference	All Buildings	125.592	116.12	107.708	103.335	99.3802	96.0987	92.9773	(KW/h)/m2/yr
kWh/m2	SE	ITA	diversification	All Buildings	125.772	113.841	103.423	97.6241	91.7215	87.022	81.8616	(KW/h)/m2/yr
kWh/m2	SE	ITA	directed_vision	All Buildings	125.051	112.204	101.523	95.2031	89.1492	82.7954	78.3182	(KW/h)/m2/yr
kWh/m2	SE	ITA	localization	All Buildings	124.821	113.048	102.424	96.5837	91.8824	86.3693	81.0294	(KW/h)/m2/yr
kWh/m2	SE	ITA	national_champions	All Buildings	125.167	113.155	102.723	96.3911	91.8271	85.7991	80.5851	(KW/h)/m2/yr
tCO2/cap	SE	ITA	reference	All Buildings	1.10922	1.02893	0.958547	0.896104	0.834794	0.82917	0.831691	tCO2/capita/yr
tCO2/cap	SE	ITA	diversification	All Buildings	1.04708	0.904881	0.771028	0.560107	0.341225	0.187647	0.0720887	tCO2/capita/yr
tCO2/cap	SE	ITA	directed_vision	All Buildings	1.02399	0.858625	0.683315	0.495389	0.318167	0.196061	0.102966	tCO2/capita/yr
tCO2/cap	SE	ITA	localization	All Buildings	1.0246	0.863374	0.707739	0.519667	0.339827	0.203274	0.0804931	tCO2/capita/yr
tCO2/cap	SE	ITA	national_champions	All Buildings	1.02339	0.861836	0.70729	0.500866	0.338935	0.20173	0.0938411	tCO2/capita/yr
m2 [% 2020]	SE	ITA			1	1.02803	1.05606	1.08402	1.10342	1.12013	1.13311
pop [% 2020]	SE	ITA			1	1.00223	1.00409	1.0053	1.0052	1.00243	0.996338
tCO2/MWh	SE	ITA	reference		0.162244	0.162775	0.163484	0.159302	0.154309	0.158503	0.164322
tCO2/MWh	SE	ITA	diversification		0.152934	0.146016	0.136951	0.105396	0.0683408	0.0396116	0.016177
tCO2/MWh	SE	ITA	directed_vision		0.150424	0.140574	0.123642	0.0955885	0.0655613	0.0435005	0.0241513
tCO2/MWh	SE	ITA	localization		0.150791	0.140296	0.126935	0.0988397	0.0679417	0.0432346	0.0182485
tCO2/MWh	SE	ITA	national_champions		0.150198	0.139913	0.126485	0.0954542	0.0678041	0.0431916	0.0213919
m2	SE	CZE	all	All Buildings	0.406834	0.412718	0.415047	0.415382	0.416226	0.417206	0.416835	bn m2/yr
pop	SE	CZE	all	Population	10.9719	11.1535	11.2918	11.3868	11.4778	11.5888	11.7037	million people
kWh/m2	SE	CZE	reference	All Buildings	207.348	200.015	190.128	183.105	176.505	167.034	157.627	(KW/h)/m2/yr
kWh/m2	SE	CZE	diversification	All Buildings	205.009	192.776	178.976	170.927	161.819	149.184	137.277	(KW/h)/m2/yr
kWh/m2	SE	CZE	directed_vision	All Buildings	200.157	185.208	170.293	160.943	150.021	138.266	125.83	(KW/h)/m2/yr
kWh/m2	SE	CZE	localization	All Buildings	201.373	187.314	173.122	164.265	153.805	143.816	132.619	(KW/h)/m2/yr
kWh/m2	SE	CZE	national_champions	All Buildings	203.914	190.397	175.207	166.166	155.858	146.395	134.502	(KW/h)/m2/yr
tCO2/cap	SE	CZE	reference	All Buildings	1.61574	1.34272	1.15062	1.01416	0.882083	0.837628	0.80207	tCO2/capita/yr
tCO2/cap	SE	CZE	diversification	All Buildings	1.51262	1.17439	0.882704	0.627863	0.420349	0.287329	0.172026	tCO2/capita/yr
tCO2/cap	SE	CZE	directed_vision	All Buildings	1.43275	1.063	0.748311	0.527593	0.340229	0.220201	0.130665	tCO2/capita/yr
tCO2/cap	SE	CZE	localization	All Buildings	1.4816	1.13606	0.840406	0.602897	0.403057	0.253903	0.145127	tCO2/capita/yr
tCO2/cap	SE	CZE	national_champions	All Buildings	1.45382	1.08262	0.752383	0.563179	0.414875	0.270236	0.167036	tCO2/capita/yr
m2 [% 2020]	SE	CZE			1	1.01446	1.02019	1.02101	1.02309	1.02549	1.02458
pop [% 2020]	SE	CZE			1	1.01655	1.02916	1.03781	1.0461	1.05623	1.0667
tCO2/MWh	SE	CZE	reference		0.210153	0.181046	0.163212	0.149372	0.134778	0.135242	0.137229
tCO2/MWh	SE	CZE	diversification		0.198987	0.164296	0.13301	0.0990647	0.0700559	0.0519425	0.0337956
tCO2/MWh	SE	CZE	directed_vision		0.193048	0.154789	0.118509	0.0884084	0.0611625	0.0429505	0.0280053
tCO2/MWh	SE	CZE	localization		0.198424	0.163567	0.130919	0.0989835	0.0706745	0.0476131	0.0295128
tCO2/MWh	SE	CZE	national_champions		0.192278	0.153349	0.115812	0.091405	0.0717883	0.049783	0.0334924
m2	SE	HUN	all	All Buildings	0.446192	0.45172	0.456115	0.460064	0.458181	0.45587	0.452712	bn m2/yr
pop	SE	HUN	all	Population	9.72889	9.61199	9.48826	9.34894	9.2018	9.05199	8.89945	million people
kWh/m2	SE	HUN	reference	All Buildings	157.519	148.344	138.647	131.439	125.509	120.196	115.07	(KW/h)/m2/yr
kWh/m2	SE	HUN	diversification	All Buildings	159.61	146.018	132.989	127.439	121.164	115.016	109.621	(KW/h)/m2/yr
kWh/m2	SE	HUN	directed_vision	All Buildings	158.174	145.098	130.654	123.581	116.549	109.457	102.982	(KW/h)/m2/yr
kWh/m2	SE	HUN	localization	All Buildings	158.52	145.865	131.511	125.764	120.373	114.422	109.111	(KW/h)/m2/yr
kWh/m2	SE	HUN	national_champions	All Buildings	160.527	149.388	135.889	124.317	114.246	104.042	95.319	(KW/h)/m2/yr
tCO2/cap	SE	HUN	reference	All Buildings	1.12422	0.983998	0.888003	0.80566	0.751396	0.67882	0.649735	tCO2/capita/yr
tCO2/cap	SE	HUN	diversification	All Buildings	1.07822	0.931826	0.78077	0.588552	0.447892	0.293791	0.165808	tCO2/capita/yr
tCO2/cap	SE	HUN	directed_vision	All Buildings	1.04025	0.849217	0.680352	0.520169	0.393135	0.26017	0.158958	tCO2/capita/yr
tCO2/cap	SE	HUN	localization	All Buildings	1.09581	0.942846	0.807197	0.601345	0.433894	0.290055	0.175062	tCO2/capita/yr
tCO2/cap	SE	HUN	national_champions	All Buildings	1.09734	0.925519	0.742626	0.628141	0.532874	0.418451	0.314342	tCO2/capita/yr
m2 [% 2020]	SE	HUN			1	1.01239	1.02224	1.03109	1.02687	1.02169	1.01461
pop [% 2020]	SE	HUN			1	0.987985	0.975267	0.960947	0.945822	0.930424	0.914745
tCO2/MWh	SE	HUN	reference		0.155618	0.144633	0.139651	0.13365	0.130537	0.123142	0.123117
tCO2/MWh	SE	HUN	diversification		0.147295	0.139146	0.128012	0.100699	0.0806014	0.0556956	0.0329801
tCO2/MWh	SE	HUN	directed_vision		0.143398	0.127614	0.113541	0.091777	0.0735487	0.051827	0.033656
tCO2/MWh	SE	HUN	localization		0.150728	0.140939	0.133832	0.104258	0.0785949	0.0552728	0.0349836
tCO2/MWh	SE	HUN	national_champions		0.149051	0.135086	0.119159	0.110172	0.101701	0.0876958	0.0719058
m2	SE	GRC	all	All Buildings	0.57769	0.589826	0.601257	0.613347	0.622133	0.628628	0.633469	bn m2/yr
pop	SE	GRC	all	Population	11.4302	11.4024	11.3794	11.366	11.3506	11.3168	11.2485	million people
kWh/m2	SE	GRC	reference	All Buildings	103.362	96.1213	89.874	86.5154	83.4986	80.4408	77.4862	(KW/h)/m2/yr
kWh/m2	SE	GRC	diversification	All Buildings	101.869	93.1099	85.4689	80.091	75.1166	70.1696	65.9391	(KW/h)/m2/yr
kWh/m2	SE	GRC	directed_vision	All Buildings	100.507	89.8356	81.1966	74.9106	68.9523	63.3828	58.9072	(KW/h)/m2/yr
kWh/m2	SE	GRC	localization	All Buildings	101.259	91.4612	83.4724	77.866	72.6333	67.7181	63.3997	(KW/h)/m2/yr
kWh/m2	SE	GRC	national_champions	All Buildings	101.495	93.431	86.1587	80.9767	75.9391	71.3	67.2923	(KW/h)/m2/yr
tCO2/cap	SE	GRC	reference	All Buildings	1.39424	1.21807	1.03715	0.92883	0.85315	0.825755	0.789756	tCO2/capita/yr
tCO2/cap	SE	GRC	diversification	All Buildings	1.25824	1.00056	0.729894	0.503789	0.29176	0.173686	0.0859529	tCO2/capita/yr
tCO2/cap	SE	GRC	directed_vision	All Buildings	1.23725	0.954453	0.67253	0.460488	0.270698	0.171659	0.0967509	tCO2/capita/yr
tCO2/cap	SE	GRC	localization	All Buildings	1.24997	0.975864	0.702094	0.474686	0.268564	0.171839	0.0921162	tCO2/capita/yr
tCO2/cap	SE	GRC	national_champions	All Buildings	1.25645	1.00477	0.738328	0.516889	0.300352	0.187963	0.0999525	tCO2/capita/yr
m2 [% 2020]	SE	GRC			1	1.02101	1.0408	1.06172	1.07693	1.08818	1.09655
pop [% 2020]	SE	GRC			1	0.997567	0.995552	0.994385	0.993034	0.990077	0.984101
tCO2/MWh	SE	GRC	reference		0.266892	0.250733	0.228331	0.212423	0.202165	0.203111	0.201664
tCO2/MWh	SE	GRC	diversification		0.244388	0.212621	0.168971	0.124458	0.0768509	0.0489752	0.0257915
tCO2/MWh	SE	GRC	directed_vision		0.243568	0.210216	0.163883	0.121628	0.0776775	0.0535865	0.0324972
tCO2/MWh	SE	GRC	localization		0.244245	0.211111	0.166422	0.12062	0.0731597	0.0502084	0.028748
tCO2/MWh	SE	GRC	national_champions		0.244941	0.212782	0.169555	0.126298	0.0782572	0.0521606	0.0293892
m2	SE	ESP	all	All Buildings	1.27244	1.36142	1.45884	1.56276	1.66582	1.76293	1.85648	bn m2/yr
pop	SE	ESP	all	Population	48.769	49.5334	50.2078	50.9236	51.6746	52.3272	52.7604	million people
kWh/m2	SE	ESP	reference	All Buildings	134.209	121.939	110.684	102.142	94.2427	87.1138	80.7598	(KW/h)/m2/yr
kWh/m2	SE	ESP	diversification	All Buildings	131.673	119.305	107.072	97.7538	88.9766	79.6777	71.4343	(KW/h)/m2/yr
kWh/m2	SE	ESP	directed_vision	All Buildings	131.577	118.519	105.775	96.4142	87.604	78.298	69.859	(KW/h)/m2/yr
kWh/m2	SE	ESP	localization	All Buildings	130.903	118.212	106.344	97.1694	89.0321	80.8147	73.3461	(KW/h)/m2/yr
kWh/m2	SE	ESP	national_champions	All Buildings	131.434	119.488	107.682	99.312	91.5968	82.3309	75.0301	(KW/h)/m2/yr
tCO2/cap	SE	ESP	reference	All Buildings	0.535397	0.452947	0.372077	0.328288	0.31134	0.31198	0.303948	tCO2/capita/yr
tCO2/cap	SE	ESP	diversification	All Buildings	0.506654	0.398968	0.314596	0.213807	0.134926	0.0934014	0.0540453	tCO2/capita/yr
tCO2/cap	SE	ESP	directed_vision	All Buildings	0.48941	0.367998	0.259116	0.187041	0.131489	0.0872861	0.0520473	tCO2/capita/yr
tCO2/cap	SE	ESP	localization	All Buildings	0.498685	0.383164	0.279386	0.195584	0.121907	0.0828298	0.0488153	tCO2/capita/yr
tCO2/cap	SE	ESP	national_champions	All Buildings	0.498117	0.386283	0.29577	0.222102	0.159895	0.108511	0.0660273	tCO2/capita/yr
m2 [% 2020]	SE	ESP			1	1.06993	1.14649	1.22816	1.30915	1.38548	1.45899
pop [% 2020]	SE	ESP			1	1.01567	1.0295	1.04418	1.05958	1.07296	1.08184
tCO2/MWh	SE	ESP	reference		0.152898	0.142368	0.128842	0.123185	0.126618	0.137261	0.144249
tCO2/MWh	SE	ESP	diversification		0.147476	0.128171	0.112612	0.0838292	0.0581202	0.0449288	0.0289974
tCO2/MWh	SE	ESP	directed_vision		0.142562	0.119005	0.0938896	0.0743539	0.0575275	0.042727	0.0285551
tCO2/MWh	SE	ESP	localization		0.146011	0.124231	0.100693	0.0771459	0.0524797	0.039283	0.0255086
tCO2/MWh	SE	ESP	national_champions		0.145255	0.123905	0.105274	0.0857154	0.0669057	0.0505148	0.0337284
m2	SE	GR-C	all	Residential buildings	0.43687	0.435807	0.434927	0.434417	0.433827	0.432535	0.429924	bn m2/yr
pop	SE	GR-C	all	Population	11.4302	11.4024	11.3794	11.366	11.3506	11.3168	11.2485	million people
kWh/m2	SE	GR-C	1	Residential buildings	96.6471	90.6361	86.6547	82.5865	78.5233	74.5698	70.8093	(KW/h)/m2/yr
kWh/m2	SE	GR-C	2	Residential buildings	96.6471	86.4796	78.3247	70.0769	60.0283	53.6298	45.5287	(KW/h)/m2/yr
kWh/m2	SE	GR-C	3	Residential buildings	96.6471	82.323	69.9947	57.5673	45.119	32.6898	20.248	(KW/h)/m2/yr
tCO2/cap	SE	GR-C	1	Residential buildings	0.740956	0.710669	0.676254	0.640363	0.60335	0.568071	0.531724	tCO2/capita/yr
tCO2/cap	SE	GR-C	2	Residential buildings	0.740956	0.678574	0.608241	0.535586	0.460547	0.387759	0.310521	tCO2/capita/yr
tCO2/cap	SE	GR-C	3	Residential buildings	0.740956	0.64648	0.540229	0.430809	0.317744	0.207447	0.0893182	tCO2/capita/yr
m2 [% 2020]	SE	GR-C			1	0.997567	0.995552	0.994385	0.993034	0.990077	0.984101
pop [% 2020]	SE	GR-C			1	0.997567	0.995552	0.994385	0.993034	0.990077	0.984101
tCO2/MWh	SE	GR-C	1		0.200588	0.205148	0.204183	0.202871	0.201036	0.199315	0.196471
tCO2/MWh	SE	GR-C	2		0.200588	0.205298	0.203179	0.199966	0.200733	0.189172	0.178447
tCO2/MWh	SE	GR-C	3		0.200588	0.205464	0.201936	0.195799	0.184255	0.166034	0.115414
m2	SE	ESP-E	all	All Buildings	1.60896	1.63418	1.65643	1.68005	1.70482	1.72635	1.74064	bn m2/yr
pop	SE	ESP-E	all	Population	48.769	49.5334	50.2078	50.9236	51.6746	52.3272	52.7604	million people
kWh/m2	SE	ESP-E	Scenario BAU-T	All Buildings	137.848	123.841	110.457	97.3494	84.547	72.247	60.5007	(KW/h)/m2/yr
kWh/m2	SE	ESP-E	Scenario BAU-TE	All Buildings	152.786	145.903	139.478	133.115	126.841	120.975	115.733	(KW/h)/m2/yr
tCO2/cap	SE	ESP-E	Scenario BAU-T	All Buildings	2.03644	1.80913	1.59159	1.37868	1.17088	0.970862	0.778994	tCO2/capita/yr
tCO2/cap	SE	ESP-E	Scenario BAU-TE	All Buildings	2.26005	2.13938	2.026	1.91407	1.80401	1.70029	1.60579	tCO2/capita/yr
m2 [% 2020]	SE	ESP-E			1	1.01567	1.0295	1.04418	1.05958	1.07296	1.08184
pop [% 2020]	SE	ESP-E			1	1.01567	1.0295	1.04418	1.05958	1.07296	1.08184
tCO2/MWh	SE	ESP-E	Scenario BAU-T		0.447783	0.442796	0.43675	0.429269	0.419772	0.407319	0.390275
tCO2/MWh	SE	ESP-E	Scenario BAU-TE		0.448365	0.44445	0.440284	0.435842	0.431097	0.426016	0.420561
Variable	Region	Value	Scenario	Sector	2020	2025	2030	2035	2040	2045	2050	Unit
m2	US	tot	all	All Buildings	29.08	30.74	32.36	34.02	35.65	37.32	39.05	bn m2/yr
pop	US	tot	all	All Buildings	333.1	344.5	355.3	365	373.5	381.3	388.7	million people
kWh/m2	US	Avg	US - RS	All Buildings	203.844	190.938	181.895	174.979	170.095	166.28	163.395	(KW/h)/m2/yr
kWh/m2	US	Avg	US - DS	All Buildings	193.336	175.17	163.482	156.485	152.018	148.825	146.571	(KW/h)/m2/yr
tCO2/cap	US	Avg	US - RS	All Buildings	5.33834	4.92627	4.7025	4.49781	4.38072	4.32022	4.27785	tCO2/cap/yr
tCO2/cap	US	Avg	US - DS	All Buildings	4.70767	3.45152	2.85086	2.58934	2.384	2.16125	1.9541	tCO2/cap/yr
m2 [% 2020]	US	Avg	US - m2	All Buildings	1	1.05708	1.11279	1.16988	1.22593	1.28336	1.34285	evolution relative to 2020 [%}
pop [% 2020]	US	Avg	US - Pop	All Buildings	1	1.03422	1.06665	1.09577	1.12128	1.1447	1.16692	evolution relative to 2020 [%}
tCO2/MWh	US	Avg	US - RS	All Buildings	1	0.985182	0.98719	0.981538	0.983435	0.992107	0.999723	evolution relative to 2020 [%}
tCO2/MWh	US	Avg	US - DS	All Buildings	1	0.809519	0.715911	0.678594	0.642404	0.594102	0.544703	evolution relative to 2020 [%}
tCO2/MWh	US	Avg	US - RS	All Buildings	0.299978	0.295533	0.296135	0.294439	0.295008	0.29761	0.299894	tCO2/MWh/yr
tCO2/MWh	US	Avg	US - DS	All Buildings	0.27919	0.22601	0.199876	0.189457	0.179353	0.165868	0.152076	tCO2/MWh/yr
Variable	Region	Value	Scenario	Sector	2020	2025	2030	2035	2040	2045	2050	Unit
m2	SA	Avg	all	All Buildings	6.52558	6.70601	6.82551	6.90743	6.94199	6.93728	6.89781	bn m2/yr
pop	SA	Avg	all	All Buildings	225.76	231.5	235.64	238.37	239.77	239.72	238.29	million people
kWh/m2	SA	Avg	SA - RS	All Buildings	78.2301	77.9013	78.4354	80.7796	85.6131	92.0575	99.369	(KW/h)/m2/yr
kWh/m2	SA	Avg	SA - ADS	All Buildings	64.7209	66.7196	66.3537	69.1053	74.663	78.8555	83.7796	(KW/h)/m2/yr
tCO2/cap	SA	Avg	SA - RS	All Buildings	0.187816	0.188432	0.191542	0.198149	0.205581	0.218877	0.234438	tCO2/cap/yr
tCO2/cap	SA	Avg	SA - DS	All Buildings	0.13545	0.123669	0.117849	0.115897	0.116145	0.119466	0.122866	tCO2/cap/yr
tCO2/MWh	SA	Avg	SA - RS	All Buildings	1	0.97376	0.966385	0.952972	0.925962	0.906545	0.882477	evolution relative to 2020 [%}
tCO2/MWh	SA	Avg	SA - ADS	All Buildings	1	0.847425	0.796255	0.746341	0.684538	0.659169	0.621387	evolution relative to 2020 [%}
m2 [% 2020]	SA	Avg	SA - m2	All Buildings	1	1.07827	1.13226	1.18312	1.21888	1.24847	1.28445	evolution relative to 2020 [%}
pop [% 2020]	SA	Avg	SA - Pop	All Buildings	1	1.04388	1.08391	1.11664	1.14617	1.16699	1.18449	evolution relative to 2020 [%}
tCO2/MWh	SA	Avg	SA - RS	All Buildings	0.105083	0.102326	0.101551	0.100141	0.0973029	0.0952625	0.0927333	tCO2/MWh/yr
tCO2/MWh	SA	Avg	SA - DS	All Buildings	0.0597591	0.0506414	0.0475834	0.0446006	0.0409074	0.0393913	0.0371335	tCO2/MWh/yr
Variable	Region	Value	Scenario	Sector	2020	2025	2030	2035	2040	2045	2050	Unit
m2	CHN	Avg	all	All Buildings	65.6961	71.107	76.6563	79.7153	82.8319	85.2218	86.3286	bn m2/yr
pop	CHN	Avg	all	All Buildings	1413.96	1430.07	1434.39	1429.68	1416.59	1395.18	1366.07	million people
kWh/m2	CHN	Avg	CHN - RS	All Buildings	102.45	112.741	120.524	126.318	131.86	136.507	139.969	(KW/h)/m2/yr
kWh/m2	CHN	Avg	CHN - ADS	All Buildings	96.2371	97.3729	95.8635	92.8029	89.7123	84.3686	78.2463	(KW/h)/m2/yr
tCO2/cap	CHN	Avg	CHN - RS	All Buildings	2.26656	2.65593	3.04242	3.28034	3.46847	3.54879	3.37395	tCO2/cap/yr
tCO2/cap	CHN	Avg	CHN - DS	All Buildings	1.83825	1.9258	2.00786	1.82638	1.61489	1.23754	0.746058	tCO2/cap/yr
m2 [% 2020]	CHN	Avg	CHN - m2	All Buildings	1	1.08236	1.16683	1.21339	1.26083	1.29721	1.31406	evolution relative to 2020 [%}
pop [% 2020]	CHN	Avg	CHN - Pop	All Buildings	1	1.01139	1.01445	1.01112	1.00186	0.986718	0.966131	evolution relative to 2020 [%}
tCO2/MWh	CHN	Avg	CHN - RS	All Buildings	1	1.06482	1.14101	1.17381	1.18896	1.17509	1.08956	evolution relative to 2020 [%}
tCO2/MWh	CHN	Avg	CHN - ADS	All Buildings	1	1.03541	1.09652	1.03031	0.942387	0.76792	0.499168	evolution relative to 2020 [%}
tCO2/MWh	CHN	Avg	CHN - RS	All Buildings	0.476162	0.507027	0.543305	0.558923	0.566138	0.559531	0.518804	tCO2/MWh/yr
tCO2/MWh	CHN	Avg	CHN - ADS	All Buildings	0.411111	0.425667	0.450794	0.423572	0.387426	0.315701	0.205214	tCO2/MWh/yr
